# Supplementary material for: Gene Prioritization through Consensus Strategy, Enrichment Methodologies Analysis, and Networking for Osteosarcoma Pathogenesis
Source: Int J Mol Sci. 2020 Feb 5;21(3):1053. doi: 10.3390/ijms21031053 (PMC7038221; doi:10.3390/ijms21031053)
Supplement: Supplementary file 1 [file ijms-21-01053-s001.zip]

Archive with 1 entries (1 files):
- ijms-678374-supplementary.xlsx
