# Supplementary material for: Gene Prioritization through Consensus Strategy, Enrichment Methodologies Analysis, and Networking for Osteosarcoma Pathogenesis
Source: Int J Mol Sci. 2020 Feb 5;21(3):1053. doi: 10.3390/ijms21031053 (PMC7038221; doi:10.3390/ijms21031053)
Supplement: Supplementary file 1 [file ijms-21-01053-s001.zip › ijms-678374-supplementary.xlsx]

## Sheet: Table S1
Table S1. Description of pathogenic OS genes and transcription factors.
Gene symbol	G1 References	G2 References	Treanscription Factors
TP53	[1]	[2]	TF
RB1	[3]	[4]
CHEK2		[5]
RUNX2		[6]	TF
E2F1	[7]		TF
MDM2	[8]	[9]
CDKN1A	[10]
JUN		[11]	TF
CDKN2A	[12]
CDK4		[13]
TNFRSF11A	[14]
EZR		[15]
FLI1		[16]	TF
RECQL4		[17]
ABCB1	[18]
HIF1A	[19]		TF
VEGFA	[20]	[21]
MYC	[22]	[23]	TF
PTGS2	[24]
EGFR		[25]
MMP2	[26]
BCL2		[27]
EWSR1	[28]	[16]
IGF1R		[29]
PTH1R		[30]
MET	[31]
CDKN1B	[32]
S100A4		[33]
MMP9	[34]
IGFBP5		[35]
CXCR4	[36]
ERBB2	[37]
IGF1	[38, 39]	[40]
NFKB1	[41, 42]	[43]	TF
IL6	[44]	[45]
GSTP1	[46]	[47]
GLI2	[48]		TF
WWOX		[49]
COPS3		[50]
BRCA2	[51]	[52]
SPP1	[53]
CEBPB		[54]	TF
CD44	[55]
FOS		[56]	TF
STAT3	[57, 58]		TF
NOTCH1	[51]	[9]
BIRC5	[59]
WRN		[60]
WIF1	[61]
PTEN	[51]	[62]
PIK3CA		[63]
CTNNB1	[64]
COL1A1	[65]
LRP5		[66]
ERCC1	[67]
FBXW7		[68]
CYR61		[69]
HIC1	[70]		TF
BLM		[60]
MMP13		[11, 71]
BIRC2		[72]
ERCC2	[73]
NF2		[74]
PRKAR1A		[75]
GSTM3	[76]
MEF2A		[77]	TF
MIR34B	[78]
COX2	[79]
ATRX	[80]
CTLA4	[81, 82]
MALAT1	[83]
NKD2	[84]
NUMA1	[85]
GSTT1	[76]
DLG2	[86]
References
1. Yao, D.; Cai, G. H.; Chen, J.; Ling, R.; Wu, S. X.; Li, Y. P. Prognostic value of p53 alterations in human osteosarcoma: a meta analysis. Int J Clin Exp Pathol 2014, 7, 6725-6733.
2. Saalfrank, A.; Janssen, K. P.; Ravon, M.; Flisikowski, K.; Eser, S.; Steiger, K.; Flisikowska, T.; Muller-Fliedner, P.; Schulze, E.; et al. A porcine model of osteosarcoma. Oncogenesis 2016, 5, e210. [doi:10.1038/oncsis.2016.19]
3. Ren, W.; Gu, G. Prognostic implications of RB1 tumour suppressor gene alterations in the clinical outcome of human osteosarcoma: a meta-analysis. Eur J Cancer Care (Engl) 2017, 26. [doi:10.1111/ecc.12401]
4. Zhang, J.; Schweers, B.; Dyer, M. A. The first knockout mouse model of retinoblastoma. Cell Cycle 2004, 3, 952-959.
5. Evans, D. G.; Birch, J. M.; Narod, S. A. Is CHEK2 a cause of the Li-Fraumeni syndrome? J Med Genet 2008, 45, 63-64. [doi:10.1136/jmg.2007.054700]
6. Martin, J. W.; Zielenska, M.; Stein, G. S.; van Wijnen, A. J.; Squire, J. A. The Role of RUNX2 in Osteosarcoma Oncogenesis. Sarcoma 2011, 2011, 282745. [doi:10.1155/2011/282745]
7. Liontos, M.; Niforou, K.; Velimezi, G.; Vougas, K.; Evangelou, K.; Apostolopoulou, K.; Vrtel, R.; Damalas, A.; Kontovazenitis, P.; Kotsinas, A.; et al. Modulation of the E2F1-driven cancer cell fate by the DNA damage response machinery and potential novel E2F1 targets in osteosarcomas. Am J Pathol 2009, 175, 376-391. [doi:10.2353/ajpath.2009.081160]
8. Bilbao-Aldaiturriaga, N.; Askaiturrieta, Z.; Granado-Tajada, I.; Goricar, K.; Dolzan, V.; For The Slovenian Osteosarcoma Study, G.; Garcia-Miguel, P.; Garcia de Andoin, N.; Martin-Guerrero, I.; Garcia-Orad, A. A systematic review and meta-analysis of MDM2 polymorphisms in osteosarcoma susceptibility. Pediatr Res 2016, 80, 472-479. [doi:10.1038/pr.2016.120]
9. Tao, J.; Jiang, M. M.; Jiang, L.; Salvo, J. S.; Zeng, H. C.; Dawson, B.; Bertin, T. K.; Rao, P. H.; Chen, R.; Donehower, L. A.; et al. Notch activation as a driver of osteogenic sarcoma. Cancer Cell 2014, 26, 390-401. [doi:10.1016/j.ccr.2014.07.023]
10. Andrade, R. C.; Dos Santos, A. C.; de Aguirre Neto, J. C.; Nevado, J.; Lapunzina, P.; Vargas, F. R. TP53 and CDKN1A mutation analysis in families with Li-Fraumeni and Li-Fraumeni like syndromes. Fam Cancer 2017, 16, 243-248. [doi:10.1007/s10689-016-9935-z]
11. Jones, K. B. Osteosarcomagenesis: modeling cancer initiation in the mouse. Sarcoma 2011, 2011, 694136. [doi:10.1155/2011/694136]
12. Bu, J.; Li, H.; Liu, L. H.; Ouyang, Y. R.; Guo, H. B.; Li, X. Y.; Xiao, T. P16INK4a overexpression and survival in osteosarcoma patients: a meta analysis. Int J Clin Exp Pathol 2014, 7, 6091-6096.
13. Dujardin, F.; Binh, M. B.; Bouvier, C.; Gomez-Brouchet, A.; Larousserie, F.; Muret, A.; Louis-Brennetot, C.; Aurias, A.; Coindre, J. M.; Guillou, L.; et al. MDM2 and CDK4 immunohistochemistry is a valuable tool in the differential diagnosis of low-grade osteosarcomas and other primary fibro-osseous lesions of the bone. Mod Pathol 2011, 24, 624-637. [doi:10.1038/modpathol.2010.229]
14. Beyens, G.; Daroszewska, A.; de Freitas, F.; Fransen, E.; Vanhoenacker, F.; Verbruggen, L.; Zmierczak, H. G.; Westhovens, R.; Van Offel, J.; Ralston, S. H.; et al. Identification of sex-specific associations between polymorphisms of the osteoprotegerin gene, TNFRSF11B, and Paget's disease of bone. J Bone Miner Res 2007, 22, 1062-1071. [doi:10.1359/jbmr.070333]
15. Zhao, D. H.; Zhu, J.; Wang, W. B.; Dong, F.; Zhang, Q.; Fan, H. W.; Zhang, J. Z.; Wang, Y. M. Correlations of ezrin expression with pathological characteristics and prognosis of osteosarcoma: a meta-analysis. ScientificWorldJournal 2014, 2014, 837543. [doi:10.1155/2014/837543]
16. Lin, P. P.; Pandey, M. K.; Jin, F.; Xiong, S.; Deavers, M.; Parant, J. M.; Lozano, G. EWS-FLI1 induces developmental abnormalities and accelerates sarcoma formation in a transgenic mouse model. Cancer Res 2008, 68, 8968-8975. [doi:10.1158/0008-5472.CAN-08-0573]
17. Wang, L. L.; Gannavarapu, A.; Kozinetz, C. A.; Levy, M. L.; Lewis, R. A.; Chintagumpala, M. M.; Ruiz-Maldanado, R.; Contreras-Ruiz, J.; Cunniff, C.; Erickson, R. P.; et al. Association between osteosarcoma and deleterious mutations in the RECQL4 gene in Rothmund-Thomson syndrome. J Natl Cancer Inst 2003, 95, 669-674. [doi:10.1093/jnci/95.9.669]
18. Zhou, Z.; Chen, Q.; Zuo, D.; Wang, H.; Hua, Y.; Cai, Z. ABCB1 (rs1128503) polymorphism and response to chemotherapy in patients with malignant tumors-evidences from a meta-analysis. Int J Clin Exp Med 2015, 8, 265-672.
19. Ren, H. Y.; Zhang, Y. H.; Li, H. Y.; Xie, T.; Sun, L. L.; Zhu, T.; Wang, S. D.; Ye, Z. M. Prognostic role of hypoxia-inducible factor-1 alpha expression in osteosarcoma: a meta-analysis. Onco Targets Ther 2016, 9, 1477-1487. [doi:10.2147/OTT.S95490]
20. Qu, J. T.; Wang, M.; He, H. L.; Tang, Y.; Ye, X. J. The prognostic value of elevated vascular endothelial growth factor in patients with osteosarcoma: a meta-analysis and systemic review. J Cancer Res Clin Oncol 2012, 138, 819-825. [doi:10.1007/s00432-012-1149-7]
21. Peng, N.; Gao, S.; Guo, X.; Wang, G.; Cheng, C.; Li, M.; Liu, K. Silencing of VEGF inhibits human osteosarcoma angiogenesis and promotes cell apoptosis via VEGF/PI3K/AKT signaling pathway. Am J Transl Res 2016, 8, 1005-1015.
22. Kato, M.; Toguchida, J.; Honda, K.; Sasaki, M. S.; Ikenaga, M.; Sugimoto, M.; Yamaguchi, T.; Kotoura, Y.; Yamamuro, T.; Ishizaki, K. Elevated frequency of a specific allele of the L-myc gene in male patients with bone and soft-tissue sarcomas. Int J Cancer 1990, 45, 47-49. [doi:10.1002/ijc.2910450110]
23. Jain, M.; Arvanitis, C.; Chu, K.; Dewey, W.; Leonhardt, E.; Trinh, M.; Sundberg, C. D.; Bishop, J. M.; Felsher, D. W. Sustained loss of a neoplastic phenotype by brief inactivation of MYC. Science 2002, 297, 102-104. [doi:10.1126/science.1071489]
24. Jiao, G.; Ren, T.; Lu, Q.; Sun, Y.; Lou, Z.; Peng, X.; Liang, W.; Guo, W. Prognostic significance of cyclooxygenase-2 in osteosarcoma: a meta-analysis. Tumour Biol 2013, 34, 2489-2495. [doi:10.1007/s13277-013-0998-2]
25. Kersting, C.; Agelopoulos, K.; Schmidt, H.; Korsching, E.; August, C.; Gosheger, G.; Dirksen, U.; Juergens, H.; Winkelmann, W.; Brandt, B.; et al. Biological importance of a polymorphic CA sequence within intron 1 of the epidermal growth factor receptor gene (EGFR) in high grade central osteosarcomas. Genes Chromosomes Cancer 2008, 47, 657-664. [doi:10.1002/gcc.20571]
26. Zhang, M.; Zhang, X. Association of MMP-2 expression and prognosis in osteosarcoma patients. Int J Clin Exp Pathol 2015, 8, 14965-14970.
27. Zhao, Y.; Zhang, C. L.; Zeng, B. F.; Wu, X. S.; Gao, T. T.; Oda, Y. Enhanced chemosensitivity of drug-resistant osteosarcoma cells by lentivirus-mediated Bcl-2 silencing. Biochem Biophys Res Commun 2009, 390, 642-647. [doi:10.1016/j.bbrc.2009.10.020]
28. Chen, S.; Deniz, K.; Sung, Y. S.; Zhang, L.; Dry, S.; Antonescu, C. R. Ewing sarcoma with ERG gene rearrangements: A molecular study focusing on the prevalence of FUS-ERG and common pitfalls in detecting EWSR1-ERG fusions by FISH. Genes Chromosomes Cancer 2016, 55, 340-349. [doi:10.1002/gcc.22336]
29. Cao, Y.; Roth, M.; Piperdi, S.; Montoya, K.; Sowers, R.; Rao, P.; Geller, D.; Houghton, P.; Kolb, E. A.; Gill, J.; Gorlick, R. Insulin-like growth factor 1 receptor and response to anti-IGF1R antibody therapy in osteosarcoma. PLoS One 2014, 9, e106249. [doi:10.1371/journal.pone.0106249]
30. Ho, P. W.; Goradia, A.; Russell, M. R.; Chalk, A. M.; Milley, K. M.; Baker, E. K.; Danks, J. A.; Slavin, J. L.; Walia, M.; Crimeen-Irwin, B.; et al. Knockdown of PTHR1 in osteosarcoma cells decreases invasion and growth and increases tumor differentiation in vivo. Oncogene 2015, 34, 2922-2933. [doi:10.1038/onc.2014.217]
31. Naka, T.; Iwamoto, Y.; Shinohara, N.; Ushijima, M.; Chuman, H.; Tsuneyoshi, M. Expression of c-met proto-oncogene product (c-MET) in benign and malignant bone tumors. Mod Pathol 1997, 10, 832-838.
32. Li, Y.; Nakka, M.; Kelly, A. J.; Lau, C. C.; Krailo, M.; Barkauskas, D. A.; Hicks, J. M.; Man, T. K. p27 Is a Candidate Prognostic Biomarker and Metastatic Promoter in Osteosarcoma. Cancer Res 2016, 76, 4002-4011. [doi:10.1158/0008-5472.CAN-15-3189]
33. Fujiwara, M.; Kashima, T. G.; Kunita, A.; Kii, I.; Komura, D.; Grigoriadis, A. E.; Kudo, A.; Aburatani, H.; Fukayama, M. Stable knockdown of S100A4 suppresses cell migration and metastasis of osteosarcoma. Tumour Biol 2011, 32, 611-622. [doi:10.1007/s13277-011-0160-y]
34. Zhou, J.; Liu, T.; Wang, W. Prognostic significance of matrix metalloproteinase 9 expression in osteosarcoma: A meta-analysis of 16 studies. Medicine (Baltimore) 2018, 97, e13051. [doi:10.1097/MD.0000000000013051]
35. Schneider, M. R.; Zhou, R.; Hoeflich, A.; Krebs, O.; Schmidt, J.; Mohan, S.; Wolf, E.; Lahm, H. Insulin-like growth factor-binding protein-5 inhibits growth and induces differentiation of mouse osteosarcoma cells. Biochem Biophys Res Commun 2001, 288, 435-442. [doi:10.1006/bbrc.2001.5785]
36. Li, Y. J.; Dai, Y. L.; Zhang, W. B.; Li, S. J.; Tu, C. Q. Clinicopathological and prognostic significance of chemokine receptor CXCR4 in patients with bone and soft tissue sarcoma: a meta-analysis. Clin Exp Med 2017, 17, 59-69. [doi:10.1007/s10238-015-0405-y]
37. Li, Y. G.; Geng, X. A meta-analysis on the association of HER-2 overexpression with prognosis in human osteosarcoma. Eur J Cancer Care (Engl) 2010, 19, 313-316. [doi:10.1111/j.1365-2354.2008.00970.x]
38. Naumov, V. A.; Generozov, E. V.; Solovyov, Y. N.; Aliev, M. D.; Kushlinsky, N. E. Association of FGFR3 and MDM2 gene nucleotide polymorphisms with bone tumors. Bull Exp Biol Med 2012, 153, 869-873. [doi:10.1007/s10517-012-1847-9]
39. Mao, J.; Zhuang, G.; Chen, Z. Genetic Polymorphisms of Insulin-Like Growth Factor 1 Are Associated with Osteosarcoma Risk and Prognosis. Med Sci Monit 2017, 23, 5892-5898. [doi:10.12659/msm.908004]
40. MacEwen, E. G.; Pastor, J.; Kutzke, J.; Tsan, R.; Kurzman, I. D.; Thamm, D. H.; Wilson, M.; Radinsky, R. IGF-1 receptor contributes to the malignant phenotype in human and canine osteosarcoma. J Cell Biochem 2004, 92, 77-91. [doi:10.1002/jcb.20046]
41. Li, X.; Zhang, C.; Qiao, W.; Zhou, X.; Sun, M. NFKB1 -94ins/del ATTG polymorphism increases osteosarcoma risk in a Chinese Han population. Int J Clin Exp Med 2015, 8, 1420-1423.
42. Fu, W.; Zhuo, Z. J.; Chen, Y. C.; Zhu, J.; Zhao, Z.; Jia, W.; Hu, J. H.; Fu, K.; Zhu, S. B.; He, J.; Liu, G. C. NFKB1 -94insertion/deletion ATTG polymorphism and cancer risk: Evidence from 50 case-control studies. Oncotarget 2017, 8, 9806-9822. [doi:10.18632/oncotarget.14190]
43. Scott, M. C.; Tomiyasu, H.; Garbe, J. R.; Cornax, I.; Amaya, C.; O'Sullivan, M. G.; Subramanian, S.; Bryan, B. A.; Modiano, J. F. Heterotypic mouse models of canine osteosarcoma recapitulate tumor heterogeneity and biological behavior. Dis Model Mech 2016, 9, 1435-1444. [doi:10.1242/dmm.026849]
44. Jiang, Y.; Wang, X.; Cheng, Y.; Peng, J.; Xiao, J.; Tang, D.; Yi, Y. Associations between inflammatory gene polymorphisms (TNF-alpha 308G/A, TNF-alpha 238G/A, TNF-beta 252A/G, TGF-beta1 29T/C, IL-6 174G/C and IL-10 1082A/G) and susceptibility to osteosarcoma: a meta-analysis and literature review. Oncotarget 2017, 8, 97571-97583. [doi:10.18632/oncotarget.18813]
45. Zhang, Y.; Ma, Q.; Liu, T.; Guan, G.; Zhang, K.; Chen, J.; Jia, N.; Yan, S.; Chen, G.; Liu, S.; et al. Interleukin-6 suppression reduces tumour self-seeding by circulating tumour cells in a human osteosarcoma nude mouse model. Oncotarget 2016, 7, 446-458. [doi:10.18632/oncotarget.6371]
46. Pu, F.; Chen, F.; Chen, S.; Wang, B.; Liu, J.; Shao, Z. Association between GSTP1 polymorphisms and prognosis of osteosarcoma in patients treated with chemotherapy: a meta-analysis. Onco Targets Ther 2015, 8, 1835-1842. [doi:10.2147/OTT.S81115]
47. Pasello, M.; Michelacci, F.; Scionti, I.; Hattinger, C. M.; Zuntini, M.; Caccuri, A. M.; Scotlandi, K.; Picci, P.; Serra, M. Overcoming glutathione S-transferase P1-related cisplatin resistance in osteosarcoma. Cancer Res 2008, 68, 6661-6668. [doi:10.1158/0008-5472.CAN-07-5840]
48. Nagao-Kitamoto, H.; Nagata, M.; Nagano, S.; Kitamoto, S.; Ishidou, Y.; Yamamoto, T.; Nakamura, S.; Tsuru, A.; Abematsu, M.; Fujimoto, Y.; et al. GLI2 is a novel therapeutic target for metastasis of osteosarcoma. Int J Cancer 2015, 136, 1276-1284. [doi:10.1002/ijc.29107]
49. Del Mare, S.; Kurek, K. C.; Stein, G. S.; Lian, J. B.; Aqeilan, R. I. Role of the WWOX tumor suppressor gene in bone homeostasis and the pathogenesis of osteosarcoma. Am J Cancer Res 2011, 1, 585-594.
50. Zhang, F.; Yan, T.; Guo, W.; Sun, K.; Wang, S.; Bao, X.; Liu, K.; Zheng, B.; Zhang, H.; Ren, T. Novel oncogene COPS3 interacts with Beclin1 and Raf-1 to regulate metastasis of osteosarcoma through autophagy. J Exp Clin Cancer Res 2018, 37, 135. [doi:10.1186/s13046-018-0791-6]
51. Rickel, K.; Fang, F.; Tao, J. Molecular genetics of osteosarcoma. Bone 2017, 102, 69-79. [doi:10.1016/j.bone.2016.10.017]
52. Cotroneo, M. S.; Haag, J. D.; Zan, Y.; Lopez, C. C.; Thuwajit, P.; Petukhova, G. V.; Camerini-Otero, R. D.; Gendron-Fitzpatrick, A.; Griep, A. E.; Murphy, C. J.; et al. Characterizing a rat Brca2 knockout model. Oncogene 2007, 26, 1626-1635. [doi:10.1038/sj.onc.1209960]
53. Wei, R.; Wong, J. P. C.; Kwok, H. F. Osteopontin -- a promising biomarker for cancer therapy. J Cancer 2017, 8, 2173-2183. [doi:10.7150/jca.20480]
54. Gutierrez, S.; Javed, A.; Tennant, D. K.; van Rees, M.; Montecino, M.; Stein, G. S.; Stein, J. L.; Lian, J. B. CCAAT/enhancer-binding proteins (C/EBP) beta and delta activate osteocalcin gene transcription and synergize with Runx2 at the C/EBP element to regulate bone-specific expression. J Biol Chem 2002, 277, 1316-1323. [doi:10.1074/jbc.M106611200]
55. Zhang, Y.; Lun, L.; Zhu, B.; Wang, Q.; Ding, C.; Hu, Y.; Huang, W.; Zhou, L.; Chen, X.; Huang, H. Diagnostic accuracy of CD44V6 for osteosarcoma: a meta-analysis. J Orthop Surg Res 2016, 11, 133. [doi:10.1186/s13018-016-0470-2]
56. Wang, Z. Q.; Liang, J.; Schellander, K.; Wagner, E. F.; Grigoriadis, A. E. c-fos-induced osteosarcoma formation in transgenic mice: cooperativity with c-jun and the role of endogenous c-fos. Cancer Res 1995, 55, 6244-6251.
57. Kong, H.; Zhang, Q.; Zeng, Y.; Wang, H.; Wu, M.; Zheng, T.; Zeng, Y.; Shi, H. Prognostic significance of STAT3/phosphorylated-STAT3 in tumor: a meta-analysis of literatures. Int J Clin Exp Med 2015, 8, 8525-8539.
58. Wu, P.; Wu, D.; Zhao, L.; Huang, L.; Shen, G.; Huang, J.; Chai, Y. Prognostic role of STAT3 in solid tumors: a systematic review and meta-analysis. Oncotarget 2016, 7, 19863-16883. [doi:10.18632/oncotarget.7887]
59. Liu, Y.; Teng, Z.; Wang, Y.; Gao, P.; Chen, J. Prognostic Significance of Survivin Expression in Osteosarcoma Patients: A Meta-Analysis. Med Sci Monit 2015, 21, 2877-2885. [doi:10.12659/MSM.894448]
60. Lu, L.; Jin, W.; Liu, H.; Wang, L. L. RECQ DNA helicases and osteosarcoma. Adv Exp Med Biol 2014, 804, 129-145. [doi:10.1007/978-3-319-04843-7_7]
61. Rubin, E. M.; Guo, Y.; Tu, K.; Xie, J.; Zi, X.; Hoang, B. H. Wnt inhibitory factor 1 decreases tumorigenesis and metastasis in osteosarcoma. Mol Cancer Ther 2010, 9, 731-741. [doi:10.1158/1535-7163.MCT-09-0147]
62. Moriarity, B. S.; Otto, G. M.; Rahrmann, E. P.; Rathe, S. K.; Wolf, N. K.; Weg, M. T.; Manlove, L. A.; LaRue, R. S.; Temiz, N. A.; Molyneux, S. D.; et al. A Sleeping Beauty forward genetic screen identifies new genes and pathways driving osteosarcoma development and metastasis. Nat Genet 2015, 47, 615-624. [doi:10.1038/ng.3293]
63. Koren, S.; Bentires-Alj, M. Mouse models of PIK3CA mutations: one mutation initiates heterogeneous mammary tumors. FEBS J 2013, 280, 2758-2765. [doi:10.1111/febs.12175]
64. Zheng, C.; You, W.; Wan, P.; Jiang, X.; Chen, J.; Zheng, Y.; Li, W.; Tan, J.; Zhang, S. Clinicopathological and prognostic significance of PD-L1 expression in sarcoma: A systematic review and meta-analysis. Medicine (Baltimore) 2018, 97, e11004. [doi:10.1097/MD.0000000000011004]
65. He, M.; Wang, Z.; Zhao, J.; Chen, Y.; Wu, Y. COL1A1 polymorphism is associated with risks of osteosarcoma susceptibility and death. Tumour Biol 2014, 35, 1297-1305. [doi:10.1007/s13277-013-1172-6]
66. Guo, Y.; Rubin, E. M.; Xie, J.; Zi, X.; Hoang, B. H. Dominant negative LRP5 decreases tumorigenicity and metastasis of osteosarcoma in an animal model. Clin Orthop Relat Res 2008, 466, 2039-2045. [doi:10.1007/s11999-008-0344-y]
67. Liu, X.; Zhang, Z.; Deng, C.; Tian, Y.; Ma, X. Meta-analysis showing that ERCC1 polymorphism is predictive of osteosarcoma prognosis. Oncotarget 2017, 8, 62769-62779. [doi:10.18632/oncotarget.19370]
68. Mao, J. H.; Perez-Losada, J.; Wu, D.; Delrosario, R.; Tsunematsu, R.; Nakayama, K. I.; Brown, K.; Bryson, S.; Balmain, A. Fbxw7/Cdc4 is a p53-dependent, haploinsufficient tumour suppressor gene. Nature 2004, 432, 775-779. [doi:10.1038/nature03155]
69. Sabile, A. A.; Arlt, M. J.; Muff, R.; Bode, B.; Langsam, B.; Bertz, J.; Jentzsch, T.; Puskas, G. J.; Born, W.; Fuchs, B. Cyr61 expression in osteosarcoma indicates poor prognosis and promotes intratibial growth and lung metastasis in mice. J Bone Miner Res 2012, 27, 58-67. [doi:10.1002/jbmr.535]
70. Chen, W.; Cooper, T. K.; Zahnow, C. A.; Overholtzer, M.; Zhao, Z.; Ladanyi, M.; Karp, J. E.; Gokgoz, N.; Wunder, J. S.; Andrulis, I. L.; et al. Epigenetic and genetic loss of Hic1 function accentuates the role of p53 in tumorigenesis. Cancer Cell 2004, 6, 387-398. [doi:10.1016/j.ccr.2004.08.030]
71. Tuckermann, J. P.; Vallon, R.; Gack, S.; Grigoriadis, A. E.; Porte, D.; Lutz, A.; Wagner, E. F.; Schmidt, J.; Angel, P. Expression of collagenase-3 (MMP-13) in c-fos-induced osteosarcomas and chondrosarcomas is restricted to a subset of cells of the osteo-/chondrogenic lineage. Differentiation 2001, 69, 49-57. [doi:10.1046/j.1432-0436.2001.690105.x]
72. Ma, O.; Cai, W. W.; Zender, L.; Dayaram, T.; Shen, J.; Herron, A. J.; Lowe, S. W.; Man, T. K.; Lau, C. C.; Donehower, L. A. MMP13, Birc2 (cIAP1), and Birc3 (cIAP2), amplified on chromosome 9, collaborate with p53 deficiency in mouse osteosarcoma progression. Cancer Res 2009, 69, 2559-2567. [doi:10.1158/0008-5472.CAN-08-2929]
73. Li, C.; Yu, X.; Guo, D.; Liu, G.; Zhang, K.; Teng, Q.; Lin, H. Association between common polymorphisms in ERCC gene and prognosis of osteosarcoma in patients treated with chemotherapy: a meta-analysis. Onco Targets Ther 2018, 11, 3495-3504. [doi:10.2147/OTT.S158167]
74. McClatchey, A. I.; Saotome, I.; Mercer, K.; Crowley, D.; Gusella, J. F.; Bronson, R. T.; Jacks, T. Mice heterozygous for a mutation at the Nf2 tumor suppressor locus develop a range of highly metastatic tumors. Genes Dev 1998, 12, 1121-1133. [doi:10.1101/gad.12.8.1121]
75. Molyneux, S. D.; Di Grappa, M. A.; Beristain, A. G.; McKee, T. D.; Wai, D. H.; Paderova, J.; Kashyap, M.; Hu, P.; Maiuri, T.; Narala, S. R.; et al. Prkar1a is an osteosarcoma tumor suppressor that defines a molecular subclass in mice. J Clin Invest 2010, 120, 3310-3325. [doi:10.1172/JCI42391]
76. Wang, Z.; Xu, H.; He, M.; Wu, H.; Zhu, Y.; Su, Z. The association of glutathione S-transferase polymorphisms in patients with osteosarcoma: evidence from a meta-analysis. Eur J Cancer Care (Engl) 2015, 24, 417-424. [doi:10.1111/ecc.12197]
77. Yu, H.; Sun, H.; Bai, Y.; Han, J.; Liu, G.; Liu, Y.; Zhang, N. MEF2D overexpression contributes to the progression of osteosarcoma. Gene 2015, 563, 130-135. [doi:10.1016/j.gene.2015.03.046]
78. Wang, X.; Lu, X.; Fang, Y.; Chen, H.; Deng, X.; Peng, C.; Li, H.; Shen, B. Association between miR34b/c polymorphism rs4938723 and cancer risk: a meta-analysis of 11 studies including 6169 cases and 6337 controls. Med Sci Monit 2014, 20, 1977-1982. [doi:10.12659/MSM.892350]
79. Wang, S.; Gao, H.; Zuo, J.; Gao, Z. Cyclooxygenase-2 expression correlates with development, progression, metastasis, and prognosis of osteosarcoma: a meta-analysis and trial sequential analysis. FEBS Open Bio 2019, 9, 226-240. [doi:10.1002/2211-5463.12560]
80. Liau, J. Y.; Lee, J. C.; Tsai, J. H.; Yang, C. Y.; Liu, T. L.; Ke, Z. L.; Hsu, H. H.; Jeng, Y. M. Comprehensive screening of alternative lengthening of telomeres phenotype and loss of ATRX expression in sarcomas. Mod Pathol 2015, 28, 1545-1554. [doi:10.1038/modpathol.2015.114]
81. Bilbao-Aldaiturriaga, N.; Patino-Garcia, A.; Martin-Guerrero, I.; Garcia-Orad, A. Cytotoxic T lymphocyte-associated antigen 4 rs231775 polymorphism and osteosarcoma. Neoplasma 2017, 64, 299-304. [doi:10.4149/neo_2017_218]
82. Bian, Z.; He, Q.; Wang, X.; Li, M.; Zhu, L. Association of genetic polymorphisms with osteosarcoma risk: a meta-analysis. Int J Clin Exp Med 2015, 8, 8317-8328.
83. Zhu, L.; Liu, J.; Ma, S.; Zhang, S. Long Noncoding RNA MALAT-1 Can Predict Metastasis and a Poor Prognosis: a Meta-Analysis. Pathol Oncol Res 2015, 21, 1259-1264. [doi:10.1007/s12253-015-9960-5]
84. Sun, X. Z.; Liao, Y.; Zhou, C. M. NKD2 a novel marker to study the progression of osteosarcoma development. Eur Rev Med Pharmacol Sci 2016, 20, 2799-2804.
85. Kovac, M.; Blattmann, C.; Ribi, S.; Smida, J.; Mueller, N. S.; Engert, F.; Castro-Giner, F.; Weischenfeldt, J.; Kovacova, M.; Krieg, A.; et al. Exome sequencing of osteosarcoma reveals mutation signatures reminiscent of BRCA deficiency. Nat Commun 2015, 6, 8940. [doi:10.1038/ncomms9940]
86. Chen, X.; Bahrami, A.; Pappo, A.; Easton, J.; Dalton, J.; Hedlund, E.; Ellison, D.; Shurtleff, S.; Wu, G.; Wei, L.; et al. Recurrent somatic structural variations contribute to tumorigenesis in pediatric osteosarcoma. Cell Rep 2014, 7, 104-112. [doi:10.1016/j.celrep.2014.03.003]

## Sheet: Table S2
Table S2. Consensus OS gene list
Rank	Gene ID	Gene Symbol	Ii index	ConsenScorei	TFScorei
1	7157	TP53	0.0133325	0.972441	0.986124
2	5925	RB1	0.0266633	0.910033
3	11200	CHEK2	0.0399924	0.825114
4	860	RUNX2	0.0533198	0.821839	0.868486
5	1869	E2F1	0.0666455	0.810697	0.898664
6	4193	MDM2	0.0799695	0.807866
7	1026	CDKN1A	0.0932918	0.805699
8	3725	JUN	0.106612	0.786366	0.886773
9	890	CCNA2	0.106599	0.764185
10	1029	CDKN2A	0.119916	0.763193
11	1019	CDK4	0.133232	0.755924
12	7161	TP73	0.133215	0.732904	0.650543
13	7799	PRDM2	0.133198	0.719979	0.35999
14	1874	E2F4	0.133181	0.714645	0.789363
15	8792	TNFRSF11A	0.14649	0.712927
16	7430	EZR	0.159797	0.708644
17	5934	RBL2	0.159776	0.70756
18	2313	FLI1	0.17308	0.702812	0.837537
19	8856	NR1I2	0.173058	0.698617	0.186361
20	7528	YY1	0.173036	0.69467	0.833468
21	595	CCND1	0.173014	0.688315
22	836	CASP3	0.172992	0.687324
23	8600	TNFSF11	0.17297	0.685156
24	9401	RECQL4	0.186264	0.684681
25	5243	ABCB1	0.199555	0.677084
26	3091	HIF1A	0.212846	0.676681	0.821819
27	3398	ID2	0.212818	0.675397
28	7490	WT1	0.212791	0.6722	0.79359
29	7422	VEGFA	0.226076	0.67164
30	4609	MYC	0.23936	0.670052	0.818567
31	5743	PTGS2	0.252642	0.668596
32	472	ATM	0.252609	0.668295
33	5371	PML	0.252577	0.666687
34	8626	TP63	0.252545	0.664776	0.814558
35	1956	EGFR	0.26582	0.663137
36	4313	MMP2	0.279093	0.660419
37	672	BRCA1	0.279058	0.659381
38	1111	CHEK1	0.279022	0.658484
39	8535	CBX4	0.278987	0.658293
40	596	BCL2	0.292253	0.656577
41	2130	EWSR1	0.305518	0.655794
42	2099	ESR1	0.305479	0.655601	0.809692
43	3480	IGF1R	0.318741	0.654961
44	5745	PTH1R	0.332	0.654753
45	5747	PTK2	0.331958	0.653211
46	5744	PTHLH	0.331916	0.653012
47	1386	ATF2	0.331874	0.651946	0.787898
48	898	CCNE1	0.331831	0.650111
49	5933	RBL1	0.331789	0.649912
50	894	CCND2	0.331747	0.648474
51	8900	CCNA1	0.331705	0.648335
52	10210	TOPORS	0.331663	0.647807
53	4233	MET	0.344907	0.64693
54	1719	DHFR	0.344863	0.646177
55	1027	CDKN1B	0.358104	0.645827
56	1017	CDK2	0.358059	0.643495
57	6275	S100A4	0.371296	0.64007
58	650	BMP2	0.371249	0.638494
59	4318	MMP9	0.384484	0.637912
60	3488	IGFBP5	0.397716	0.635695
61	7852	CXCR4	0.410947	0.635279
62	896	CCND3	0.410895	0.633864
63	632	BGLAP	0.410843	0.632282
64	11186	RASSF1	0.41079	0.631119
65	4605	MYBL2	0.410738	0.627125	0.589692
66	2064	ERBB2	0.423961	0.623732
67	3479	IGF1	0.437182	0.622904
68	4194	MDM4	0.437126	0.616969
69	1316	KLF6	0.43707	0.6144	0.745427
70	5347	PLK1	0.437015	0.614118
71	4790	NFKB1	0.450229	0.613798	0.780451
72	6670	SP3	0.450172	0.612637	0.577794
73	6093	ROCK1	0.450114	0.611884
74	3569	IL6	0.463323	0.611317
75	4904	YBX1	0.463264	0.611316	0.149025
76	900	CCNG1	0.463205	0.610678
77	1031	CDKN2C	0.463147	0.61036
78	5599	MAPK8	0.463088	0.610079
79	10956	OS9	0.463029	0.608904
80	2950	GSTP1	0.476228	0.608883
81	26959	HBP1	0.476167	0.60858	0.548982
82	1870	E2F2	0.476106	0.606406	0.361968
83	6667	SP1	0.476046	0.606218	0.776364
84	1387	CREBBP	0.475985	0.605339
85	581	BAX	0.475925	0.605091
86	367	AR	0.475864	0.604834	0.777711
87	328	APEX1	0.475804	0.602513
88	1576	CYP3A4	0.475743	0.60174
89	5741	PTH	0.475683	0.600393
90	142	PARP1	0.475622	0.600037
91	1958	EGR1	0.475561	0.600036	0.752075
92	1021	CDK6	0.475501	0.600029
93	648	BMI1	0.47544	0.598478
94	2736	GLI2	0.488616	0.598092	0.50386
95	1871	E2F3	0.488554	0.596126	0.531672
96	6772	STAT1	0.488492	0.595548	0.768761
97	545	ATR	0.488429	0.595349
98	51741	WWOX	0.501598	0.595242
99	8533	COPS3	0.514765	0.594988
100	652	BMP4	0.5147	0.594788
101	5601	MAPK9	0.514634	0.591537
102	6935	ZEB1	0.514569	0.591333	0.759365
103	3621	ING1	0.514503	0.591253
104	6790	AURKA	0.514438	0.589415
105	7020	TFAP2A	0.514372	0.589158	0.762412
106	6502	SKP2	0.514307	0.588834
107	2078	ERG	0.514241	0.588569	0.767182
108	85417	CCNB3	0.514176	0.587778
109	675	BRCA2	0.527326	0.587718
110	3685	ITGAV	0.527259	0.587567
111	6696	SPP1	0.540406	0.586917
112	1876	E2F6	0.540337	0.586824	0.750507
113	995	CDC25C	0.540268	0.586782
114	10848	PPP1R13L	0.540199	0.585628
115	1051	CEBPB	0.55334	0.58355	0.763905
116	960	CD44	0.566478	0.583528
117	2354	FOSB	0.566406	0.583192	0.613013
118	4086	SMAD1	0.566334	0.582648	0.744099
119	2353	FOS	0.579467	0.582052	0.759268
120	5888	RAD51	0.579394	0.579856
121	196	AHR	0.57932	0.579818	0.746756
122	1052	CEBPD	0.579246	0.579338	0.715379
123	5079	PAX5	0.579172	0.578534	0.744445
124	3576	CXCL8	0.579099	0.578382
125	993	CDC25A	0.579025	0.578164
126	6794	STK11	0.578951	0.57797
127	2305	FOXM1	0.578878	0.577766	0.756467
128	7291	TWIST1	0.578804	0.57503	0.631754
129	5594	MAPK1	0.57873	0.572212
130	7027	TFDP1	0.578657	0.572005	0.637853
131	6598	SMARCB1	0.578583	0.571866
132	4087	SMAD2	0.578509	0.571473
133	3146	HMGB1	0.578436	0.570847
134	2348	FOLR1	0.578362	0.570788
135	9821	RB1CC1	0.578288	0.570005
136	2197	FAU	0.578215	0.569784
137	7421	VDR	0.578141	0.569645	0.74238
138	4331	MNAT1	0.578068	0.569511
139	1263	PLK3	0.577994	0.568928
140	8503	PIK3R3	0.57792	0.56856
141	28996	HIPK2	0.577847	0.568153
142	1523	CUX1	0.577773	0.566592	0.383843
143	6774	STAT3	0.590867	0.566324	0.747492
144	6573	SLC19A1	0.590791	0.565373
145	2247	FGF2	0.590716	0.565229
146	4683	NBN	0.590641	0.564321
147	2308	FOXO1	0.590566	0.563444	0.738329
148	7057	THBS1	0.590491	0.561951
149	9232	PTTG1	0.590415	0.561497
150	1030	CDKN2B	0.59034	0.561398
151	1487	CTBP1	0.590265	0.560904
152	5159	PDGFRB	0.59019	0.560804
153	3428	IFI16	0.590115	0.560708
154	2146	EZH2	0.59004	0.559529
155	7015	TERT	0.589965	0.558711
156	5931	RBBP7	0.58989	0.558392
157	10741	RBBP9	0.589814	0.558302
158	8451	CUL4A	0.589739	0.558217
159	1025	CDK9	0.589664	0.558125
160	3082	HGF	0.589589	0.555849
161	5595	MAPK3	0.589514	0.555341
162	25792	CIZ1	0.589439	0.555125
163	467	ATF3	0.589364	0.554781	0.739835
164	4851	NOTCH1	0.602422	0.553977
165	4088	SMAD3	0.602346	0.552853	0.738548
166	6839	SUV39H1	0.602269	0.55272
167	25	ABL1	0.602192	0.552658
168	9212	AURKB	0.602116	0.552587
169	5155	PDGFB	0.602039	0.550949
170	3726	JUNB	0.601962	0.550929	0.723561
171	5932	RBBP8	0.601886	0.550923
172	8148	TAF15	0.601809	0.550856
173	10987	COPS5	0.601733	0.550817
174	1457	CSNK2A1	0.601656	0.550135
175	9759	HDAC4	0.601579	0.549812
176	5055	SERPINB2	0.601503	0.549744
177	286826	LIN9	0.601426	0.549729
178	580	BARD1	0.60135	0.549577
179	8743	TNFSF10	0.601273	0.5494
180	5111	PCNA	0.601197	0.549251
181	3489	IGFBP6	0.60112	0.549022
182	27043	PELP1	0.601043	0.548563
183	7465	WEE1	0.600967	0.547848
184	9314	KLF4	0.60089	0.547787	0.73729
185	27086	FOXP1	0.600814	0.547454	0.734933
186	1009	CDH11	0.600737	0.547403
187	1997	ELF1	0.600661	0.547126	0.73968
188	10403	NDC80	0.600585	0.547025
189	9112	MTA1	0.600508	0.545834
190	9656	MDC1	0.600432	0.545791
191	2066	ERBB4	0.600355	0.545631
192	7707	ZNF148	0.600279	0.545433	0.466867
193	10131	TRAP1	0.600202	0.545174
194	22938	SNW1	0.600126	0.545048
195	207	AKT1	0.60005	0.544492
196	2444	FRK	0.599973	0.544474
197	27085	MTBP	0.599897	0.54381
198	6372	CXCL6	0.59982	0.543728
199	1969	EPHA2	0.599744	0.543462
200	5156	PDGFRA	0.599668	0.543095
201	6722	SRF	0.599591	0.542919	0.724756
202	573	BAG1	0.599515	0.542224
203	2002	ELK1	0.599439	0.541915	0.479613
204	4856	NOV	0.599362	0.541579
205	8804	CREG1	0.599286	0.541508
206	1647	GADD45A	0.59921	0.541313
207	23411	SIRT1	0.599133	0.541309
208	3925	STMN1	0.599057	0.54075
209	10765	KDM5B	0.598981	0.540479	0.733061
210	1163	CKS1B	0.598905	0.539232
211	332	BIRC5	0.611885	0.539047
212	51147	ING4	0.611807	0.538915
213	574411	MIR451A	0.611729	0.538213
214	5610	EIF2AK2	0.611651	0.538094
215	6789	STK4	0.611573	0.537924
216	2624	GATA2	0.611496	0.536287	0.732316
217	840	CASP7	0.611418	0.536154
218	1460	CSNK2B	0.61134	0.535946
219	7158	TP53BP1	0.611262	0.535625
220	23532	PRAME	0.611184	0.534675
221	7431	VIM	0.611106	0.534344
222	5058	PAK1	0.611029	0.534101
223	5295	PIK3R1	0.610951	0.533929
224	2033	EP300	0.610873	0.533852
225	7071	KLF10	0.610795	0.533767	0.626024
226	9984	THOC1	0.610717	0.533719
227	5467	PPARD	0.61064	0.533094	0.469221
228	7153	TOP2A	0.610562	0.532658
229	4920	ROR2	0.610484	0.532068
230	8575	PRKRA	0.610406	0.531501
231	4792	NFKBIA	0.610329	0.530422
232	5245	PHB	0.610251	0.530071
233	23741	EID1	0.610173	0.528003
234	8850	KAT2B	0.610096	0.527969
235	5894	RAF1	0.610018	0.527621
236	3688	ITGB1	0.60994	0.52759
237	7486	WRN	0.622878	0.527439
238	355	FAS	0.622798	0.526936
239	4089	SMAD4	0.622719	0.526762	0.706088
240	466	ATF1	0.62264	0.526655	0.697406
241	5591	PRKDC	0.62256	0.526047
242	94241	TP53INP1	0.622481	0.525899
243	1786	DNMT1	0.622402	0.525876	0.184897
244	6662	SOX9	0.622323	0.524502	0.59499
245	11197	WIF1	0.635247	0.523548
246	6464	SHC1	0.635166	0.523383
247	7248	TSC1	0.635085	0.522826
248	7184	HSP90B1	0.635004	0.52279
249	3065	HDAC1	0.634923	0.522457
250	5970	RELA	0.634842	0.521742	0.722317
251	842	CASP9	0.634762	0.521677
252	64326	RFWD2	0.634681	0.521319
253	50484	RRM2B	0.6346	0.521029
254	5422	POLA1	0.634519	0.520507
255	5883	RAD9A	0.634438	0.520393
256	7415	VCP	0.634358	0.520383
257	1877	E4F1	0.634277	0.520347	0.54176
258	1843	DUSP1	0.634196	0.520065
259	51343	FZR1	0.634115	0.519262
260	6277	S100A6	0.634034	0.519083
261	6659	SOX4	0.633954	0.518761	0.623556
262	1385	CREB1	0.633873	0.518271	0.717843
263	841	CASP8	0.633792	0.518006
264	11073	TOPBP1	0.633712	0.517451
265	7329	UBE2I	0.633631	0.517287
266	3838	KPNA2	0.63355	0.517043
267	5293	PIK3CD	0.63347	0.51689
268	6304	SATB1	0.633389	0.516857	0.183305
269	5728	PTEN	0.646273	0.516308
270	3727	JUND	0.646191	0.516294	0.715093
271	5981	RFC1	0.646109	0.516113
272	8289	ARID1A	0.646027	0.515213
273	2908	NR3C1	0.645944	0.515176	0.717071
274	2274	FHL2	0.645862	0.514274
275	6015	RING1	0.64578	0.514212
276	10620	ARID3B	0.645698	0.514092	0.2239
277	5290	PIK3CA	0.658569	0.514021
278	1028	CDKN1C	0.658485	0.513593
279	91768	CABLES1	0.658401	0.51301
280	11009	IL24	0.658317	0.51241
281	216	ALDH1A1	0.658234	0.512406
282	6595	SMARCA2	0.65815	0.511966
283	5077	PAX3	0.658066	0.511863	0.496622
284	5325	PLAGL1	0.657982	0.511698
285	4267	CD99	0.657898	0.511638
286	4738	NEDD8	0.657815	0.511478
287	4436	MSH2	0.657731	0.511457
288	5154	PDGFA	0.657647	0.511207
289	1499	CTNNB1	0.670499	0.511069
290	6347	CCL2	0.670413	0.510896
291	9219	MTA2	0.670328	0.510528
292	4090	SMAD5	0.670242	0.510035	0.649069
293	54971	BANP	0.670157	0.509315
294	1277	COL1A1	0.683001	0.509161
295	598	BCL2L1	0.682914	0.5091
296	1050	CEBPA	0.682827	0.508978	0.709323
297	7022	TFAP2C	0.68274	0.508891	0.712684
298	8493	PPM1D	0.682653	0.508146
299	7189	TRAF6	0.682566	0.508059
300	23221	RHOBTB2	0.682479	0.507992
301	2475	MTOR	0.682392	0.507967
302	1398	CRK	0.682305	0.507859
303	3570	IL6R	0.682218	0.507721
304	4855	NOTCH4	0.682131	0.50747
305	5520	PPP2R2A	0.682044	0.507
306	6597	SMARCA4	0.681957	0.506358
307	55743	CHFR	0.681871	0.50599
308	8837	CFLAR	0.681784	0.505858
309	23512	SUZ12	0.681697	0.505776
310	8795	TNFRSF10B	0.68161	0.50566
311	81928	CABLES2	0.681523	0.504378
312	3265	HRAS	0.681436	0.504365
313	1432	MAPK14	0.68135	0.503392
314	8841	HDAC3	0.681263	0.503207
315	8091	HMGA2	0.681176	0.502387	0.251193
316	5598	MAPK7	0.681089	0.502061
317	2261	FGFR3	0.681003	0.501801
318	2260	FGFR1	0.680916	0.501718
319	8797	TNFRSF10A	0.680829	0.501165
320	5468	PPARG	0.680742	0.501073	0.707865
321	7494	XBP1	0.680656	0.50027	0.552391
322	7046	TGFBR1	0.680569	0.500005
323	6910	TBX5	0.680482	0.499686	0.586474
324	2932	GSK3B	0.680396	0.498873
325	5927	KDM5A	0.680309	0.498639
326	5460	POU5F1	0.680222	0.498486	0.70536
327	2914	GRM4	0.680136	0.49785
328	983	CDK1	0.680049	0.49737
329	1191	CLU	0.679963	0.497045
330	1020	CDK5	0.679876	0.496701
331	1459	CSNK2A2	0.679789	0.496498
332	1147	CHUK	0.679703	0.496424
333	998	CDC42	0.679616	0.496257
334	7262	PHLDA2	0.67953	0.495847
335	3622	ING2	0.679443	0.495749
336	8554	PIAS1	0.679357	0.49492
337	29028	ATAD2	0.67927	0.494599
338	4486	MST1R	0.679183	0.494284
339	6776	STAT5A	0.679097	0.494119	0.699568
340	7704	ZBTB16	0.67901	0.493751	0.56905
341	6416	MAP2K4	0.678924	0.493035
342	5914	RARA	0.678838	0.492854	0.695292
343	3756	KCNH1	0.678751	0.492811
344	83942	TSSK1B	0.678665	0.492654
345	7052	TGM2	0.678578	0.492606
346	79444	BIRC7	0.678492	0.492577
347	6885	MAP3K7	0.678405	0.492316
348	4041	LRP5	0.69116	0.491931
349	3320	HSP90AA1	0.691072	0.49178
350	4092	SMAD7	0.690984	0.49176
351	654	BMP6	0.690896	0.491012
352	2246	FGF1	0.690808	0.490799
353	6850	SYK	0.69072	0.490623
354	10664	CTCF	0.690632	0.490208	0.700148
355	2547	XRCC6	0.690544	0.489734
356	2534	FYN	0.690456	0.489595
357	2073	ERCC5	0.690369	0.489159
358	6387	CXCL12	0.690281	0.489116
359	8726	EED	0.690193	0.488738
360	3778	KCNMA1	0.690105	0.488667
361	4869	NPM1	0.690017	0.48849
362	4332	MNDA	0.689929	0.488463
363	330	BIRC3	0.689841	0.48842
364	4982	TNFRSF11B	0.689753	0.4881
365	27113	BBC3	0.689665	0.487742
366	905	CCNT2	0.689577	0.487658
367	9839	ZEB2	0.68949	0.487463	0.583266
368	902	CCNH	0.689402	0.4873
369	5928	RBBP4	0.689314	0.487171
370	2623	GATA1	0.689226	0.486718	0.694979
371	2735	GLI1	0.689138	0.486706	0.143085
372	5583	PRKCH	0.689051	0.486582
373	1053	CEBPE	0.688963	0.486504	0.105653
374	10735	STAG2	0.688875	0.48646
375	891	CCNB1	0.688787	0.486046
376	4176	MCM7	0.6887	0.485973
377	4292	MLH1	0.688612	0.485519
378	23314	SATB2	0.688524	0.485498
379	2067	ERCC1	0.701229	0.485267
380	22943	DKK1	0.70114	0.484668
381	8350	HIST1H3A	0.70105	0.484558
382	6608	SMO	0.700961	0.484449
383	3326	HSP90AB1	0.700872	0.483794
384	4613	MYCN	0.700782	0.483519	0.694024
385	9134	CCNE2	0.700693	0.483146
386	8555	CDC14B	0.700604	0.483118
387	2122	MECOM	0.700515	0.483095	0.675506
388	5294	PIK3CG	0.700425	0.483027
389	639	PRDM1	0.700336	0.482985	0.630159
390	843	CASP10	0.700247	0.482774
391	7040	TGFB1	0.700158	0.482609
392	2118	ETV4	0.700068	0.48192	0.592515
393	8507	ENC1	0.699979	0.481766
394	8295	TRRAP	0.69989	0.481684
395	2972	BRF1	0.699801	0.48088
396	6619	SNAPC3	0.699712	0.480451
397	8878	SQSTM1	0.699623	0.480419
398	55294	FBXW7	0.712297	0.480332
399	2113	ETS1	0.712206	0.480106	0.688911
400	991	CDC20	0.712115	0.480106
401	2115	ETV1	0.712024	0.47998	0.650446
402	1649	DDIT3	0.711934	0.479754	0.545169
403	3815	KIT	0.711843	0.479717
404	5478	PPIA	0.711752	0.479662
405	9321	TRIP11	0.711662	0.479608
406	5499	PPP1CA	0.711571	0.479012
407	10399	RACK1	0.71148	0.478964
408	7029	TFDP2	0.71139	0.478837	0.239418
409	4507	MTAP	0.711299	0.47872
410	857	CAV1	0.711208	0.478518
411	5328	PLAU	0.711118	0.478495
412	7474	WNT5A	0.711027	0.478344
413	4691	NCL	0.710937	0.478078
414	2194	FASN	0.710846	0.477722
415	57007	ACKR3	0.710755	0.476657
416	1032	CDKN2D	0.710665	0.476488
417	79885	HDAC11	0.710574	0.476356
418	9564	BCAR1	0.710484	0.476156
419	5987	TRIM27	0.710393	0.475831
420	6241	RRM2	0.710303	0.475412
421	2697	GJA1	0.710212	0.47539
422	249	ALPL	0.710122	0.475374
423	29127	RACGAP1	0.710031	0.475322
424	10018	BCL2L11	0.709941	0.475141
425	5291	PIK3CB	0.70985	0.474944
426	2030	SLC29A1	0.70976	0.474433
427	4085	MAD2L1	0.709669	0.474226
428	55893	ZNF395	0.709579	0.473946	0.238937
429	9810	RNF40	0.709489	0.47391
430	2101	ESRRA	0.709398	0.473161	0.624442
431	84864	MINA	0.709308	0.473156
432	51176	LEF1	0.709217	0.472999	0.587005
433	23054	NCOA6	0.709127	0.472692
434	1616	DAXX	0.709037	0.472236
435	6929	TCF3	0.708946	0.472214	0.674581
436	5602	MAPK10	0.708856	0.471869
437	3491	CYR61	0.721467	0.471509
438	5557	PRIM1	0.721375	0.47143
439	6657	SOX2	0.721283	0.47076	0.665475
440	7341	SUMO1	0.721191	0.470724
441	4654	MYOD1	0.721099	0.470634	0.680761
442	5716	PSMD10	0.721008	0.470518
443	468	ATF4	0.720916	0.470372	0.589964
444	5604	MAP2K1	0.720824	0.469641
445	604	BCL6	0.720732	0.469553	0.676006
446	3172	HNF4A	0.72064	0.469432	0.66521
447	3164	NR4A1	0.720548	0.469397	0.615426
448	6497	SKI	0.720456	0.469278	0.635434
449	3562	IL3	0.720365	0.469087
450	1965	EIF2S1	0.720273	0.469059
451	7124	TNF	0.720181	0.469035
452	4221	MEN1	0.720089	0.46899
453	50943	FOXP3	0.719998	0.468678	0.467607
454	80198	MUS81	0.719906	0.468667
455	861	RUNX1	0.719814	0.467774	0.68394
456	4254	KITLG	0.719722	0.467665
457	6617	SNAPC1	0.719631	0.467466
458	10273	STUB1	0.719539	0.467427
459	4171	MCM2	0.719447	0.467031
460	2103	ESRRB	0.719356	0.466752
461	2034	EPAS1	0.719264	0.466746	0.569955
462	1655	DDX5	0.719172	0.466319
463	10370	CITED2	0.719081	0.466272
464	7042	TGFB2	0.718989	0.466255
465	8061	FOSL1	0.718897	0.466207	0.591882
466	26354	GNL3	0.718806	0.466204
467	317	APAF1	0.718714	0.466099
468	6688	SPI1	0.718622	0.466097	0.682713
469	7468	WHSC1	0.718531	0.466014
470	2119	ETV5	0.718439	0.466	0.662101
471	4914	NTRK1	0.718348	0.465579
472	578	BAK1	0.718256	0.46547
473	4853	NOTCH2	0.718165	0.465294
474	3090	HIC1	0.730716	0.464971	0.531711
475	9518	GDF15	0.730623	0.46497
476	23429	RYBP	0.73053	0.464842
477	10610	ST6GALNAC2	0.730437	0.464622
478	627	BDNF	0.730344	0.464596
479	10643	IGF2BP3	0.730251	0.46457
480	6273	S100A2	0.730158	0.464469
481	145258	GSC	0.730065	0.464337
482	3169	FOXA1	0.729972	0.464248	0.680706
483	7471	WNT1	0.729878	0.464226
484	6196	RPS6KA2	0.729785	0.464139
485	2114	ETS2	0.729692	0.464073	0.168507
486	9846	GAB2	0.729599	0.463909
487	5008	OSM	0.729506	0.463868
488	655	BMP7	0.729414	0.463855
489	8877	SPHK1	0.729321	0.463589
490	4192	MDK	0.729228	0.463448
491	387	RHOA	0.729135	0.463387
492	4802	NFYC	0.729042	0.463289	0.573274
493	2619	GAS1	0.728949	0.463126
494	5076	PAX2	0.728856	0.462881	0.160207
495	8772	FADD	0.728763	0.462806
496	5829	PXN	0.72867	0.462245
497	6469	SHH	0.728577	0.462223
498	25842	ASF1A	0.728484	0.462054
499	4288	MKI67	0.728392	0.46166
500	10933	MORF4L1	0.728299	0.461649
501	4170	MCL1	0.728206	0.461614
502	63970	TP53AIP1	0.728113	0.461611
503	641	BLM	0.740618	0.461413
504	190	NR0B1	0.740524	0.461007	0.183018
505	3313	HSPA9	0.740429	0.4609
506	4322	MMP13	0.75293	0.460665
507	1947	EFNB1	0.752834	0.460495
508	331	XIAP	0.752738	0.460373
509	5515	PPP2CA	0.752642	0.46035
510	27122	DKK3	0.752546	0.460111
511	6418	SET	0.75245	0.459963
512	5366	PMAIP1	0.752354	0.459804
513	572	BAD	0.752258	0.459234
514	3486	IGFBP3	0.752162	0.459214
515	3606	IL18	0.752066	0.458489
516	1894	ECT2	0.75197	0.458434
517	994	CDC25B	0.751874	0.457865
518	245711	SPDYA	0.751779	0.457816
519	3553	IL1B	0.751683	0.457527
520	6605	SMARCE1	0.751587	0.457277
521	10498	CARM1	0.751491	0.457209
522	7048	TGFBR2	0.751395	0.457073
523	22974	TPX2	0.7513	0.457069
524	2658	GDF2	0.751204	0.456631
525	407040	MIR34A	0.751108	0.456444
526	867	CBL	0.751012	0.456363
527	3280	HES1	0.750917	0.45606	0.565709
528	79365	BHLHE41	0.750821	0.45578	0.22789
529	4661	MYT1	0.750725	0.455746
530	9978	RBX1	0.750629	0.455716
531	8202	NCOA3	0.750534	0.455704	0.514668
532	5879	RAC1	0.750438	0.455678
533	3551	IKBKB	0.750342	0.455523
534	3845	KRAS	0.750247	0.45533
535	2321	FLT1	0.750151	0.455095
536	2309	FOXO3	0.750056	0.455013	0.559645
537	3624	INHBA	0.74996	0.454608
538	406900	MIR106B	0.749864	0.45442
539	5527	PPP2R5C	0.749769	0.454401
540	3627	CXCL10	0.749673	0.454268
541	10014	HDAC5	0.749578	0.454215
542	999	CDH1	0.749482	0.453874
543	10000	AKT3	0.749386	0.453864
544	4174	MCM5	0.749291	0.453817
545	3554	IL1R1	0.749195	0.453608
546	26574	AATF	0.7491	0.453468
547	407050	MIR93	0.749004	0.453367
548	4217	MAP3K5	0.748909	0.453356
549	9368	SLC9A3R1	0.748813	0.453353
550	6495	SIX1	0.748718	0.453332	0.228052
551	1950	EGF	0.748622	0.45333
552	7150	TOP1	0.748527	0.453147
553	329	BIRC2	0.760952	0.452772

## Sheet: Table S3
Table S3. Biological processes by enrichment analysis in OS consensus gene list
Term	Name	Count	%	PValue	Genes ID	List Total	Pop Hits	Pop Total	Fold Enrichment	Bonferroni	Benjamini	FDR
GO:0045944	positive regulation of transcription from RNA polymerase II promoter	190	34.358	1.22583e-97	3725, 7494, 7291, 4041, 6774, 6772, 2002, 3146, 3280, 3082, 29028, 3479, 2099, 5371, 7490, 3727, 3726, 4613, 1387, 51176, 1386, 8878, 7161, 6497, 5741, 6495, 8600, 50943, 2658, 672, 3091, 6688, 3551, 1385, 207, 4605, 3491, 6608, 4221, 5933, 10620, 4790, 4691, 4792, 23314, 4609, 6469, 2624, 1432, 2623, 5970, 27086, 2313, 7189, 10014, 1997, 7040, 28996, 4802, 7422, 7421, 9219, 1649, 8856, 4233, 409…	549	981	16792	5.92399	5.27229e-94	5.27229e-94	2.29584e-94
GO:0045893	positive regulation of transcription, DNA-templated	130	23.5081	3.42048e-79	3725, 4041, 6774, 6772, 2002, 1316, 3479, 29028, 2099, 7490, 4613, 1387, 51176, 4920, 7161, 6495, 50943, 2658, 675, 672, 3091, 6688, 3551, 4192, 1385, 1277, 4790, 4609, 8554, 6469, 2623, 5970, 1997, 7040, 28996, 2274, 1649, 4090, 8856, 7046, 890, 5155, 2308, 2309, 5245, 9759, 2305, 6667, 10210, 6670, 898, 999, 6595, 6657, 4855, 1869, 7704, 6597, 6659, 4851, 3621, 7124, 3622, 5914, 196, 7020, 3624…	549	515	16792	7.72087	1.47115e-75	7.35573e-76	6.40616e-76
GO:0000122	negative regulation of transcription from RNA polymerase II promoter	143	25.859	1.01092e-72	2146, 7494, 7291, 6774, 23512, 6772, 3280, 8535, 3146, 2099, 7490, 3727, 3726, 1523, 1387, 51176, 1386, 8878, 7161, 6497, 5741, 6495, 604, 50943, 1487, 4194, 3090, 6688, 4193, 7071, 6608, 8726, 4221, 5933, 4790, 23314, 4609, 5932, 5931, 8554, 6469, 2624, 2623, 5970, 7329, 27086, 1786, 7189, 10014, 7040, 28996, 7422, 7421, 9219, 2274, 1649, 5347, 23429, 4092, 595, 1263, 2444, 7528, 2308, 2309, 524…	549	720	16792	6.07482	4.34797e-69	1.44932e-69	1.89334e-69
GO:0008285	negative regulation of cell proliferation	92	16.6365	1.20711e-51	3725, 6595, 6722, 6774, 4853, 6598, 5894, 7704, 6659, 4851, 3621, 3622, 5914, 5371, 8575, 7490, 7020, 3624, 1050, 2247, 3486, 4920, 7161, 6497, 578, 604, 50943, 3576, 2066, 1487, 8493, 5745, 4194, 5744, 5928, 5743, 5604, 3489, 5925, 8061, 6196, 7071, 94241, 7248, 8451, 4221, 9314, 2113, 4089, 11009, 4086, 6935, 4087, 3265, 9368, 2623, 1029, 5008, 27085, 1027, 6794, 1026, 5610, 1499, 7042, 1032, 1…	549	396	16792	7.10596	5.19176e-48	1.29794e-48	2.26077e-48
GO:0043066	negative regulation of apoptotic process	95	17.179	4.72942e-49	7291, 7494, 6774, 4853, 5894, 8535, 332, 5914, 330, 3479, 331, 8841, 7490, 7020, 983, 3480, 2950, 8837, 51176, 8878, 8877, 573, 5159, 6662, 2066, 5747, 5076, 580, 4318, 4194, 8626, 3551, 4193, 207, 836, 10370, 6608, 3491, 4088, 5598, 4790, 5591, 4085, 4792, 23411, 4609, 8554, 4331, 6469, 5599, 1956, 2623, 23532, 5970, 2932, 3313, 8091, 867, 1027, 2073, 960, 1026, 5610, 26574, 7474, 5716, 6790, 71…	549	455	16792	6.3862	2.03412e-45	4.06825e-46	8.85766e-46
GO:0045892	negative regulation of transcription, DNA-templated	95	17.179	2.13017e-45	3725, 2146, 6595, 7291, 1869, 7704, 6597, 7707, 8535, 3280, 4851, 7124, 332, 5914, 196, 5371, 8841, 7490, 190, 22938, 7020, 1050, 1051, 1052, 51176, 6418, 604, 84864, 6662, 50943, 1487, 5076, 2122, 672, 6839, 8626, 3398, 6688, 4193, 5925, 27122, 10370, 23741, 1616, 7071, 10664, 8726, 7341, 4221, 6015, 9314, 4089, 7029, 10765, 23411, 6605, 6935, 4087, 861, 860, 79365, 23532, 5970, 1029, 8091, 7329…	549	499	16792	5.82309	9.16187e-42	1.52698e-42	3.98957e-42
GO:0008284	positive regulation of cell proliferation	85	15.3707	5.73905e-39	7494, 3627, 4041, 6774, 23512, 6464, 6659, 3280, 4851, 332, 3082, 245711, 5914, 3479, 3480, 2246, 2247, 51176, 5159, 6662, 2066, 5747, 5745, 5744, 2321, 3815, 4193, 8061, 2261, 2260, 3685, 3688, 8451, 2113, 23411, 11009, 4609, 5594, 1457, 860, 3265, 6469, 7471, 3562, 1956, 23532, 5970, 9846, 3845, 5008, 1027, 1950, 7042, 7040, 28996, 51343, 7422, 8792, 367, 7048, 7046, 5728, 3570, 596, 5154, 2735…	549	466	16792	5.57909	2.46836e-35	3.52623e-36	1.07486e-35
GO:0006366	transcription from RNA polymerase II promoter	82	14.8282	2.86583e-33	3725, 6657, 7022, 6722, 7494, 2002, 6659, 7707, 2099, 196, 7490, 3727, 3726, 7020, 1050, 6619, 1051, 1052, 51176, 1053, 1386, 7161, 5325, 6495, 4654, 6662, 5077, 5076, 5079, 5927, 2908, 3091, 8626, 6688, 1385, 8061, 4605, 10664, 9314, 2113, 4089, 10620, 2115, 4790, 2118, 4086, 4609, 2119, 4087, 861, 860, 4331, 1958, 2624, 2033, 2623, 2034, 5970, 2354, 8091, 3169, 2313, 1025, 1997, 4802, 5460, 932…	549	513	16792	4.88907	1.23259e-29	1.54074e-30	5.36737e-30
GO:0043065	positive regulation of apoptotic process	63	11.3924	2.55192e-32	1191, 7704, 3146, 6659, 4851, 7124, 3622, 8743, 10399, 7490, 8772, 3778, 3486, 8878, 7161, 572, 578, 604, 5159, 4217, 1894, 2066, 580, 5743, 581, 25, 1385, 8061, 207, 5366, 6196, 3688, 472, 5591, 5879, 23411, 4332, 5599, 317, 1029, 8091, 1499, 7189, 1843, 7040, 6789, 1647, 10018, 598, 2308, 2309, 652, 7153, 1019, 650, 655, 7157, 355, 7052, 3164, 51147, 468, 3569	549	300	16792	6.42317	1.09758e-28	1.21954e-29	4.77946e-29
GO:0010628	positive regulation of gene expression	59	10.6691	5.6602e-32	7291, 1869, 6774, 7124, 7020, 983, 2475, 3624, 4613, 51176, 5601, 2064, 639, 672, 5604, 3091, 3815, 3398, 4193, 6196, 10370, 6608, 10664, 4088, 9314, 10765, 4086, 4609, 3265, 5599, 1432, 3845, 8091, 1786, 8202, 7042, 2697, 7040, 7422, 7421, 367, 5460, 3553, 8856, 7046, 5155, 5245, 650, 857, 5467, 7157, 7431, 7430, 5291, 1021, 5293, 468, 3569, 998	549	262	16792	6.8878	2.43445e-28	2.43445e-29	1.06009e-28
GO:0006915	apoptotic process	82	14.8282	3.84422e-30	843, 842, 841, 840, 4853, 5894, 7704, 6772, 332, 330, 8743, 10399, 331, 5371, 196, 22974, 983, 6416, 8772, 8837, 3486, 8878, 7852, 7161, 572, 5325, 573, 6495, 5077, 2122, 672, 2908, 581, 8626, 63970, 6885, 5925, 836, 5366, 1616, 94241, 5595, 4790, 4792, 11009, 5594, 1457, 1459, 9984, 1432, 2033, 23532, 317, 1029, 5716, 2697, 8797, 27113, 6789, 5515, 1647, 8795, 1649, 23429, 3553, 7048, 10018, 704…	549	567	16792	4.42345	1.6534e-26	1.50309e-27	7.19978e-27
GO:0006974	cellular response to DNA damage stimulus	51	9.22242	1.83391e-29	842, 245711, 331, 641, 1386, 5888, 7161, 604, 7486, 580, 6839, 672, 5883, 8626, 25, 11186, 207, 5366, 55294, 545, 472, 8451, 5595, 4221, 4609, 23411, 5594, 4332, 11200, 11073, 23054, 7415, 867, 6794, 1026, 26574, 7189, 27113, 1649, 595, 1263, 7528, 596, 2308, 4176, 1111, 7153, 7157, 10210, 7158, 142	549	208	16792	7.49958	7.88765e-26	6.57304e-27	3.4347e-26
GO:0007050	cell cycle arrest	43	7.77577	5.42454e-29	6657, 3265, 4853, 4683, 1029, 1028, 27085, 5371, 1027, 6794, 1026, 2475, 3624, 1032, 7042, 1030, 7040, 1031, 1647, 1649, 7161, 5325, 7046, 3576, 2619, 580, 8850, 5604, 4436, 26959, 5925, 25, 11186, 7157, 1021, 94241, 7248, 51147, 472, 8451, 4088, 7057, 4609	549	141	16792	9.3278	2.33309e-25	1.79469e-26	1.01595e-25
GO:0042981	regulation of apoptotic process	51	9.22242	6.0881e-29	843, 842, 841, 4041, 5894, 6772, 332, 330, 2099, 8772, 8837, 1387, 3486, 7161, 604, 6662, 2619, 7486, 2658, 672, 581, 8626, 63970, 6502, 4982, 5366, 94241, 472, 2113, 1958, 317, 7415, 5610, 8797, 1843, 7040, 27113, 8792, 8795, 598, 329, 5245, 9564, 655, 7157, 654, 4170, 1020, 355, 9518, 2534	549	213	16792	7.32353	2.61849e-25	1.87035e-26	1.14023e-25
GO:0006351	transcription, DNA-templated	156	28.2098	2.30483e-27	2146, 7291, 6774, 23512, 6772, 3280, 8535, 332, 1316, 29028, 2099, 5371, 1523, 4613, 79885, 7161, 6497, 604, 50943, 1487, 672, 3091, 3090, 6885, 1616, 7071, 8726, 6015, 4221, 5934, 6776, 5933, 8295, 23314, 5931, 1457, 8554, 1459, 2624, 1432, 23532, 7799, 27086, 1786, 5610, 2078, 10014, 28996, 7421, 2274, 1649, 4090, 23429, 286826, 8856, 4092, 595, 7528, 328, 2308, 329, 9759, 2305, 10210, 10933, 1…	549	1955	16792	2.44066	9.91306e-24	6.60871e-25	4.31668e-24
GO:1901796	regulation of signal transduction by p53 class mediator	39	7.05244	7.67596e-27	1457, 11200, 1459, 1432, 11073, 4683, 2033, 6794, 5371, 22974, 641, 6790, 28996, 9219, 54971, 1460, 7161, 7486, 1263, 580, 4194, 5928, 672, 10848, 5883, 1017, 1111, 8626, 4193, 207, 7157, 1020, 9212, 94241, 545, 472, 3065, 5932, 5931	549	124	16792	9.61995	3.30143e-23	2.06339e-24	1.43762e-23
GO:0008283	cell proliferation	61	11.0307	1.27047e-25	6774, 5894, 7027, 3479, 22974, 983, 4254, 2246, 5987, 6497, 578, 6495, 2066, 2067, 2064, 4194, 207, 6502, 10370, 9212, 7071, 3491, 4089, 26354, 5591, 5879, 6935, 4609, 5931, 3265, 4331, 79365, 4683, 1956, 5008, 1025, 2078, 7042, 6850, 367, 5347, 5422, 5111, 4233, 5728, 596, 598, 4176, 1877, 9564, 2736, 5467, 7157, 10933, 1020, 8804, 995, 993, 4288, 3428, 1163	549	366	16792	5.09775	5.4643e-22	3.21429e-23	2.37945e-22
GO:0006468	protein phosphorylation	67	12.1157	6.04852e-25	1147, 5894, 332, 5914, 6347, 8575, 2475, 83942, 3486, 8878, 5583, 4654, 4217, 6093, 5601, 1487, 5602, 2064, 3551, 1385, 207, 2260, 9212, 10000, 472, 5595, 4087, 5594, 1457, 1459, 11200, 4331, 5599, 2932, 6794, 1025, 5610, 2078, 6790, 7042, 7040, 28996, 6850, 6789, 5347, 4090, 1460, 7048, 7046, 595, 2444, 1263, 5155, 5058, 1019, 650, 5290, 994, 1021, 5293, 2534, 905, 5294, 5295, 4914, 898, 902	549	456	16792	4.49407	2.60147e-21	1.44526e-22	1.13282e-21
GO:0051726	regulation of cell cycle	37	6.69078	1.40661e-24	3725, 6774, 2033, 10399, 3727, 3726, 28996, 1647, 2247, 5347, 286826, 578, 1487, 5728, 5928, 2122, 329, 2305, 7465, 5925, 6502, 10987, 1870, 9134, 4605, 3688, 995, 7248, 91768, 993, 472, 5934, 5933, 891, 900, 898, 81928	549	124	16792	9.12662	6.04983e-21	3.18412e-22	2.63442e-21
GO:0006977	DNA damage response, signal transduction by p53 class mediator resulting in cell cycle arrest	28	5.06329	3.64705e-24	11200, 1869, 7027, 6659, 2033, 1027, 5371, 1026, 6790, 983, 1647, 5325, 5111, 1263, 4194, 4869, 581, 1017, 4193, 1874, 7157, 10498, 995, 5527, 472, 5934, 891, 7029	549	62	16792	13.8133	1.5686e-20	7.84299e-22	6.83051e-21
GO:0042493	response to drug	54	9.76492	5.04863e-24	3725, 1147, 6774, 6772, 3727, 3726, 3624, 983, 5888, 572, 7161, 5741, 578, 5743, 4193, 1385, 25, 4192, 632, 8061, 836, 4982, 545, 1277, 4609, 2354, 5970, 1027, 1026, 1025, 1499, 10014, 7042, 7040, 3320, 7048, 595, 5728, 596, 4176, 5243, 328, 7150, 9759, 1019, 5468, 3065, 2534, 891, 2353, 3569, 4914, 7057, 999	549	304	16792	5.43313	2.17142e-20	1.03401e-21	9.45551e-21
GO:0000082	G1/S transition of mitotic cell cycle	33	5.96745	3.81399e-23	8554, 4331, 5557, 245711, 1029, 6241, 1027, 1026, 3624, 983, 1032, 8900, 1031, 5422, 5111, 595, 1263, 4174, 4176, 1017, 1019, 5925, 6502, 4171, 9134, 1021, 1719, 3688, 993, 8451, 898, 902, 5932	549	102	16792	9.89564	1.6404e-19	7.45634e-21	7.14316e-20
GO:0001934	positive regulation of protein phosphorylation	35	6.32911	5.1219e-22	7494, 11200, 3265, 7471, 1956, 7124, 3845, 10399, 8841, 2475, 7040, 7422, 6789, 8878, 3553, 6662, 595, 2066, 5747, 2064, 4318, 652, 5058, 25, 650, 207, 9821, 1616, 3491, 5595, 894, 5879, 4914, 23411, 896	549	127	16792	8.42936	2.20293e-18	9.57796e-20	9.59274e-19
GO:0008630	intrinsic apoptotic signaling pathway in response to DNA damage	23	4.15913	8.83864e-21	842, 11200, 1869, 596, 598, 1969, 4292, 672, 581, 7124, 3090, 5371, 25, 10210, 4170, 472, 572, 7161, 10018, 5591, 578, 5295, 23411	549	47	16792	14.9679	3.8015e-17	1.58396e-18	1.65538e-17
GO:0048661	positive regulation of smooth muscle cell proliferation	25	4.5208	1.49114e-20	3725, 3570, 4331, 5155, 6772, 5743, 1956, 3606, 7124, 9759, 652, 3398, 3479, 27086, 207, 6502, 2475, 7189, 7052, 2247, 7048, 3569, 7057, 4609, 5159	549	60	16792	12.7444	6.41338e-17	2.56535e-18	2.79273e-17
GO:0048146	positive regulation of fibroblast proliferation	24	4.33996	1.67884e-20	3725, 1869, 7471, 5154, 890, 5155, 5156, 1956, 648, 6277, 3479, 1019, 5371, 25, 2099, 1026, 7474, 7040, 1021, 8877, 891, 5591, 4609, 5159	549	54	16792	13.594	7.22069e-17	2.77719e-18	3.14427e-17
GO:0007179	transforming growth factor beta receptor signaling pathway	29	5.24412	5.22123e-20	3725, 4738, 6347, 867, 5371, 7042, 7040, 28996, 387, 4090, 7048, 6497, 7046, 5829, 4092, 5747, 5155, 6885, 1385, 10370, 3688, 7071, 4088, 9518, 4089, 2353, 142, 4086, 4087	549	92	16792	9.6414	2.24565e-16	8.31722e-18	9.77876e-17
GO:0048015	phosphatidylinositol-mediated signaling	30	5.42495	2.9948e-19	1956, 9846, 3479, 1950, 2475, 3480, 4254, 2246, 387, 2247, 3756, 5159, 2066, 5728, 2064, 5154, 5155, 5156, 3815, 207, 2261, 2260, 5290, 7430, 5291, 5293, 2534, 5294, 4914, 5295	549	106	16792	8.65656	1.28806e-15	4.60023e-17	5.60892e-16
GO:0045740	positive regulation of DNA replication	21	3.79747	3.39668e-19	3725, 3265, 5154, 2735, 5155, 3562, 5156, 6464, 1956, 4869, 3479, 2736, 983, 3480, 6416, 4254, 466, 5111, 3569, 5879, 998	549	42	16792	15.2933	1.46091e-15	5.03763e-17	6.36159e-16
GO:0042127	regulation of cell proliferation	38	6.87161	3.56832e-19	3725, 2146, 8554, 7022, 3627, 6469, 7124, 1027, 331, 1786, 3727, 3726, 8797, 8795, 6372, 3756, 7048, 2101, 604, 5328, 6662, 5747, 672, 329, 1111, 3815, 2305, 25, 1874, 10210, 4982, 10741, 355, 2534, 26354, 79444, 4792, 23411	549	185	16792	6.28264	1.53474e-15	5.11579e-17	6.68306e-16
GO:1902895	positive regulation of pri-miRNA transcription from RNA polymerase II promoter	16	2.89331	5.54958e-19	3725, 6722, 7015, 6774, 5155, 6597, 5970, 3091, 6688, 652, 650, 7040, 4088, 2353, 26354, 4086	549	20	16792	24.4692	2.38687e-15	7.69959e-17	1.03937e-15
GO:0043525	positive regulation of neuron apoptotic process	21	3.79747	6.15014e-19	3725, 842, 2309, 581, 9759, 25, 7157, 836, 7020, 1499, 5366, 7042, 1020, 6416, 27113, 468, 1649, 1386, 472, 10018, 998	549	43	16792	14.9376	2.64517e-15	8.26617e-17	1.15185e-15
GO:0010629	negative regulation of gene expression	33	5.96745	7.33003e-19	3265, 7707, 7124, 10399, 2099, 1026, 2697, 7042, 7040, 4613, 5460, 578, 7528, 7015, 5155, 5604, 3398, 5925, 1385, 207, 10370, 6608, 94241, 5934, 3065, 5933, 9314, 2534, 891, 4790, 23411, 998, 4087	549	137	16792	7.36756	3.15265e-15	9.55347e-17	1.37283e-15
GO:0016032	viral process	47	8.4991	9.91709e-19	6774, 6464, 2033, 10399, 7329, 22938, 1050, 8837, 6850, 387, 1387, 6418, 5422, 9978, 7161, 4217, 890, 8850, 5156, 6839, 4869, 1969, 7150, 581, 1877, 4193, 5925, 1385, 6667, 7157, 7431, 1616, 10498, 995, 6304, 55294, 8451, 7341, 5595, 3065, 5933, 2534, 4792, 5295, 23411, 57007, 5594	549	299	16792	4.80791	4.26534e-15	1.25451e-16	1.85736e-15
GO:0006357	regulation of transcription from RNA polymerase II promoter	57	10.3074	1.3996e-18	6595, 7022, 6774, 6598, 7027, 3146, 6597, 196, 7490, 22938, 3727, 3726, 3624, 1523, 4613, 1386, 5325, 4654, 5077, 672, 55893, 5925, 1385, 8061, 1655, 5934, 4088, 5933, 6776, 7029, 4790, 23314, 5932, 6935, 6605, 860, 4331, 1432, 2354, 4738, 27086, 2313, 2078, 3172, 7422, 4802, 2274, 8289, 7528, 2309, 5467, 1398, 8804, 466, 467, 468, 2353	549	441	16792	3.95336	6.01968e-15	1.71991e-16	2.62129e-15
GO:0030308	negative regulation of cell growth	30	5.42495	1.53631e-17	6595, 4856, 6597, 3621, 1029, 10399, 6794, 1027, 5371, 1026, 7490, 3624, 7042, 1032, 2697, 7040, 3172, 1031, 5515, 604, 2658, 596, 5245, 5468, 5467, 7157, 4088, 4089, 23411, 5931	549	121	16792	7.58343	6.60765e-14	1.83546e-15	2.87732e-14
GO:0030335	positive regulation of cell migration	36	6.50995	1.75492e-17	7494, 3265, 1956, 4851, 3082, 10399, 3479, 3480, 7040, 7422, 2246, 51176, 4920, 8877, 7046, 5328, 5159, 5747, 5154, 2735, 5155, 5156, 2321, 652, 9564, 3815, 5058, 650, 3685, 3491, 5293, 1277, 4088, 5295, 7057, 5594	549	184	16792	5.98432	7.54793e-14	2.03998e-15	3.28677e-14
GO:0071260	cellular response to mechanical stimulus	24	4.33996	2.38271e-17	841, 5599, 5743, 1956, 1111, 9759, 207, 654, 8797, 2697, 6416, 355, 7040, 8772, 1647, 8795, 1277, 5595, 572, 3553, 4790, 578, 5879, 6662	549	71	16792	10.3391	1.0248e-13	2.69685e-15	4.46253e-14
GO:0034644	cellular response to UV	20	3.61664	2.67855e-17	842, 7528, 2033, 5743, 581, 8626, 1965, 7157, 9212, 94241, 55294, 993, 1387, 468, 545, 7161, 5111, 578, 5295, 4609	549	44	16792	13.903	1.15205e-13	2.95396e-15	5.01662e-14
GO:0051091	positive regulation of sequence-specific DNA binding transcription factor activity	28	5.06329	2.9288e-17	6722, 4041, 7471, 6598, 2033, 6597, 7124, 3169, 8091, 2099, 1499, 10014, 7189, 6929, 28996, 8792, 5987, 1386, 3553, 8600, 5728, 3815, 9759, 5468, 207, 8061, 7158, 3569	549	105	16792	8.15641	1.25968e-13	3.1492e-15	5.48531e-14
GO:0006281	DNA repair	40	7.23327	3.31294e-17	8555, 4331, 6598, 11073, 23054, 4683, 10273, 7415, 2073, 1025, 983, 641, 2475, 25842, 51343, 1647, 50484, 5422, 5888, 7486, 2067, 328, 672, 4869, 5883, 80198, 4436, 1017, 1111, 2305, 9401, 9232, 545, 472, 7341, 4221, 8295, 23411, 5932, 142	549	235	16792	5.20622	1.4249e-13	3.47536e-15	6.20476e-14
GO:0006260	DNA replication	33	5.96745	3.53724e-17	23054, 11073, 4683, 6241, 3479, 1950, 641, 983, 6418, 5422, 5111, 7486, 4174, 580, 4176, 5928, 672, 5883, 7150, 5981, 1017, 1111, 1877, 9401, 4171, 995, 51147, 993, 545, 472, 23411, 5932, 5931	549	155	16792	6.51197	1.52137e-13	3.6223e-15	6.62484e-14
GO:0001666	response to hypoxia	34	6.14828	1.13142e-16	6722, 1958, 5894, 2033, 317, 2034, 6347, 1027, 5371, 7042, 7040, 3778, 7422, 1387, 7852, 7048, 572, 7184, 5328, 4313, 329, 3091, 5058, 1385, 857, 650, 836, 6387, 10370, 472, 4088, 2113, 4089, 7057	549	172	16792	6.04617	4.77507e-13	1.11022e-14	2.10942e-13
GO:0001649	osteoblast differentiation	27	4.88246	2.40768e-16	6657, 7291, 860, 3726, 25842, 2697, 2194, 2274, 51176, 3486, 249, 2658, 2735, 1969, 5245, 652, 51741, 3488, 632, 650, 2736, 207, 654, 6608, 3491, 6696, 1277	549	104	16792	7.94073	9.55014e-13	2.17604e-14	4.10783e-13
GO:0071456	cellular response to hypoxia	26	4.70163	3.20032e-16	7291, 1869, 2030, 2034, 2475, 28996, 7422, 27113, 572, 5728, 7015, 596, 890, 4194, 2309, 5743, 6839, 3091, 4193, 655, 207, 5467, 7157, 5366, 891, 23411	549	96	16792	8.28385	1.43252e-12	3.18634e-14	6.21725e-13
GO:0007507	heart development	34	6.14828	8.7514e-16	6722, 840, 6469, 2624, 5894, 23054, 2623, 2033, 6659, 6464, 4851, 7490, 2697, 7042, 7040, 7048, 5111, 7046, 2066, 5728, 2064, 5155, 5604, 650, 2736, 5468, 5467, 9821, 6196, 10370, 472, 7029, 5591, 6910	549	183	16792	5.68274	3.82006e-12	8.30447e-14	1.66533e-12
GO:0032355	response to estradiol	25	4.5208	1.03178e-15	2146, 595, 842, 841, 5728, 6774, 5743, 5914, 3169, 1027, 2099, 655, 836, 1499, 1843, 7040, 2950, 1277, 2113, 2101, 572, 5111, 5932, 4609, 5159	549	91	16792	8.40289	4.29756e-12	9.14824e-14	1.87628e-12
GO:0043406	positive regulation of MAP kinase activity	21	3.79747	1.18252e-15	2146, 3265, 2064, 5154, 5155, 1956, 7124, 2321, 3815, 3845, 1950, 4486, 2260, 7040, 4254, 2246, 7422, 2247, 5294, 8600, 5159	549	59	16792	10.8867	5.25258e-12	1.09468e-13	2.28706e-12
GO:0071407	cellular response to organic cyclic compound	21	3.79747	1.18252e-15	841, 6774, 6772, 3606, 7124, 6347, 3488, 650, 1027, 3326, 2736, 207, 836, 1050, 1051, 7040, 4090, 3553, 891, 249, 4792	549	59	16792	10.8867	5.25258e-12	1.09468e-13	2.28706e-12
GO:0045669	positive regulation of osteoblast differentiation	21	3.79747	1.66755e-15	860, 3570, 2658, 3082, 652, 8626, 3479, 650, 655, 3727, 654, 1499, 2697, 1050, 1051, 3491, 2247, 1052, 4090, 3569, 4086	549	60	16792	10.7053	7.1626e-12	1.46216e-13	3.11973e-12
GO:0007165	signal transduction	92	16.6365	2.88522e-15	3627, 6774, 8533, 5894, 6464, 29127, 3622, 5914, 6347, 3479, 8743, 2099, 11197, 2475, 3480, 6416, 8772, 4254, 2246, 2247, 1387, 3925, 8877, 4920, 5583, 5159, 6662, 5328, 3576, 6093, 2066, 5602, 2064, 2908, 5604, 3091, 3489, 3815, 3488, 4192, 1385, 207, 4982, 6196, 10000, 9112, 472, 5598, 4790, 4086, 5594, 861, 1457, 3265, 1432, 9984, 1956, 2034, 8091, 1950, 2078, 8797, 2697, 6789, 7421, 3320, 879…	549	1161	16792	2.42374	1.24152e-11	2.48357e-13	5.40679e-12
GO:0014066	regulation of phosphatidylinositol 3-kinase signaling	23	4.15913	3.35837e-15	2066, 2064, 5154, 5155, 5156, 1956, 3815, 1950, 207, 2261, 2260, 5290, 5291, 4254, 5293, 2246, 2247, 5527, 5595, 2534, 5295, 5594, 5159	549	78	16792	9.0191	1.43252e-11	2.80886e-13	6.23945e-12
GO:0060395	SMAD protein signal transduction	21	3.79747	3.42826e-15	3725, 2658, 652, 650, 655, 3624, 654, 7431, 7042, 7040, 3172, 28996, 4090, 4088, 9518, 4089, 4920, 6497, 2353, 4086, 4087	549	62	16792	10.36	1.48027e-11	2.84661e-13	6.4504e-12
GO:0007049	cell cycle	36	6.50995	4.16224e-15	4331, 6598, 3621, 10399, 196, 6790, 54971, 286826, 595, 5928, 672, 6839, 8626, 2305, 7157, 1871, 4171, 1870, 9821, 23741, 1020, 9212, 91768, 545, 5499, 991, 5934, 5595, 5933, 894, 905, 5598, 1163, 81928, 896, 5594	549	217	16792	5.07426	1.76678e-11	3.334e-13	7.69385e-12
GO:0042771	intrinsic apoptotic signaling pathway in response to DNA damage by p53 class mediator	16	2.89331	7.76238e-15	11200, 675, 2033, 4436, 8626, 5371, 1026, 22938, 7157, 10210, 5366, 28996, 5527, 3428, 7161, 23411	549	31	16792	15.7866	3.34255e-11	6.18949e-13	1.4555e-11
GO:0018108	peptidyl-tyrosine phosphorylation	30	5.42495	1.31961e-14	3562, 1956, 1950, 5610, 1523, 6416, 2246, 5987, 3320, 2247, 4920, 4233, 5159, 2066, 5747, 2064, 5155, 5156, 1969, 5604, 2321, 3815, 7465, 25, 2261, 4486, 2260, 6776, 2534, 4914	549	153	16792	5.99736	5.68233e-11	1.03317e-12	2.47469e-11
GO:0001501	skeletal system development	28	5.06329	4.01538e-14	7704, 6659, 1028, 1009, 3479, 7042, 7421, 5741, 249, 7046, 6662, 5745, 5744, 4318, 1969, 8626, 9759, 632, 650, 2736, 655, 2261, 4982, 2260, 654, 7071, 1277, 2114	549	137	16792	6.25126	1.72858e-10	3.08675e-12	7.52731e-11
GO:0097192	extrinsic apoptotic signaling pathway in absence of ligand	16	2.89331	4.39274e-14	842, 596, 598, 2309, 581, 2932, 836, 4170, 3685, 355, 8772, 4254, 572, 3553, 10018, 578	549	34	16792	14.3937	1.89093e-10	3.31746e-12	8.23452e-11
GO:0000165	MAPK cascade	38	6.87161	5.09025e-14	3265, 3562, 5894, 6464, 1956, 3606, 7124, 3845, 6347, 1950, 5716, 7040, 4254, 2246, 2247, 9978, 3553, 5159, 2066, 4217, 5747, 2064, 5154, 5155, 5156, 5604, 3815, 5058, 857, 2261, 2260, 5595, 4221, 2534, 5598, 4609, 4086, 5594	549	262	16792	4.43621	2.18698e-10	3.77065e-12	9.52349e-11
GO:0051301	cell division	44	7.9566	6.4052e-14	11200, 332, 10403, 8091, 7329, 55743, 22974, 983, 6790, 8900, 51343, 10735, 595, 4174, 890, 2908, 1877, 1017, 9564, 1019, 7465, 5925, 9232, 1020, 1021, 9134, 994, 995, 91768, 993, 991, 5499, 894, 891, 905, 900, 898, 81928, 1163, 4085, 85417, 5932, 998, 896	549	350	16792	3.84516	2.75521e-10	4.66982e-12	1.19982e-10
GO:0035019	somatic stem cell population maintenance	20	3.61664	1.29006e-13	6657, 4041, 6774, 5894, 2624, 6659, 3280, 2034, 6688, 3815, 8091, 7071, 2247, 5460, 8451, 4089, 9314, 6497, 4087, 6662	549	65	16792	9.41124	5.54863e-10	9.24771e-12	2.41618e-10
GO:0010332	response to gamma radiation	15	2.71248	2.0996e-13	11200, 3627, 675, 596, 581, 8626, 6347, 5371, 7157, 4221, 7161, 5591, 578, 4609, 142	549	31	16792	14.7999	9.02966e-10	1.48027e-11	3.93197e-10
GO:0018105	peptidyl-serine phosphorylation	26	4.70163	2.50914e-13	11200, 5599, 1432, 2932, 2475, 983, 28996, 6789, 6850, 5347, 7048, 7046, 5583, 596, 5155, 1017, 207, 6196, 1020, 10000, 545, 472, 5595, 5598, 5591, 5594	549	125	16792	6.362	1.07917e-09	1.74059e-11	4.69924e-10
GO:0002053	positive regulation of mesenchymal cell proliferation	14	2.53165	2.9175e-13	4041, 5154, 6772, 8626, 27086, 7474, 2260, 1499, 6608, 4613, 7422, 7048, 4609, 6662	549	26	16792	16.4697	1.25489e-09	1.99188e-11	5.46441e-10
GO:0006338	chromatin remodeling	22	3.9783	3.3447e-13	6595, 8850, 6598, 5928, 6597, 7150, 8626, 9759, 3169, 5925, 2099, 10014, 10933, 1616, 6304, 3065, 8289, 23314, 6605, 4609, 6662, 50943	549	86	16792	7.82446	1.43873e-09	2.24801e-11	6.26499e-10
GO:0002076	osteoblast development	12	2.16998	4.19771e-13	860, 4041, 6469, 5745, 5744, 4221, 4088, 9759, 632, 2736, 23314, 3727	549	17	16792	21.5905	1.80545e-09	2.77762e-11	7.86193e-10
GO:0016925	protein sumoylation	25	4.5208	4.22522e-13	7486, 8554, 672, 8535, 648, 7150, 332, 1029, 7153, 7329, 4193, 5371, 7157, 10210, 7158, 641, 9212, 6670, 9112, 7341, 6015, 5111, 142, 9656, 10735	549	117	16792	6.53558	1.81739e-09	2.75362e-11	7.91389e-10
GO:0000187	activation of MAPK activity	24	4.33996	4.59633e-13	2914, 5602, 1432, 6464, 5604, 7124, 3082, 3815, 3479, 6885, 650, 1950, 7474, 983, 7189, 5291, 2246, 2247, 5595, 7852, 3553, 7161, 7057, 5594	549	107	16792	6.86053	1.97688e-09	2.95056e-11	8.60834e-10
GO:0000079	regulation of cyclin-dependent protein serine/threonine kinase activity	16	2.89331	5.12131e-13	4331, 5728, 890, 1027, 1026, 641, 1032, 1030, 9134, 995, 1031, 993, 1647, 905, 900, 85417	549	39	16792	12.5483	2.20274e-09	3.23932e-11	9.59188e-10
GO:0007568	aging	29	5.24412	6.71193e-13	3725, 842, 840, 6774, 5970, 317, 1028, 6347, 3727, 7040, 2247, 7048, 578, 7486, 5728, 5076, 5745, 5079, 328, 2309, 1965, 3488, 1385, 207, 10498, 9212, 2353, 4914, 3569	549	165	16792	5.37581	2.88701e-09	4.18406e-11	1.25716e-09
GO:0001837	epithelial to mesenchymal transition	15	2.71248	1.00703e-12	7042, 6275, 7040, 51176, 4851, 2932, 3082, 3091, 8091, 650, 7046, 655, 7474, 6662, 1499	549	34	16792	13.4941	4.33147e-09	6.18781e-11	1.88615e-09
GO:0006919	activation of cysteine-type endopeptidase activity involved in apoptotic process	21	3.79747	1.60851e-12	841, 581, 317, 7124, 7415, 1029, 8743, 10399, 5371, 1027, 5468, 836, 5366, 8797, 355, 8772, 27113, 8795, 4088, 572, 10018	549	83	16792	7.73876	6.91812e-09	9.74383e-11	3.01252e-09
GO:0048538	thymus development	16	2.89331	2.73583e-12	6722, 6469, 596, 5894, 3280, 5604, 25, 1499, 10370, 8772, 5595, 10018, 5591, 7046, 6495, 5594	549	43	16792	11.381	1.17667e-08	1.63427e-10	5.12386e-09
GO:0050679	positive regulation of epithelial cell proliferation	18	3.25497	4.45499e-12	7291, 2064, 3265, 5076, 1956, 4851, 652, 3479, 27086, 654, 7040, 6608, 2246, 7422, 572, 3569, 4609, 6662	549	60	16792	9.17596	1.91609e-08	2.62478e-10	8.34369e-09
GO:0042060	wound healing	20	3.61664	7.69326e-12	4217, 2064, 5154, 5894, 5156, 1956, 5058, 5467, 7474, 836, 5055, 2475, 7042, 2247, 4088, 7048, 7046, 3569, 11009, 5159	549	80	16792	7.64663	3.30888e-08	4.47147e-10	1.44087e-08
GO:0048511	rhythmic process	17	3.07414	8.92427e-12	1457, 2146, 5601, 7291, 5602, 5599, 8850, 6839, 7153, 10399, 6667, 5468, 1020, 1387, 1655, 5591, 10765	549	54	16792	9.62909	3.83834e-08	5.11779e-10	1.67142e-08
GO:0043410	positive regulation of MAPK cascade	20	3.61664	9.7502e-12	2914, 6657, 3570, 3265, 5154, 5155, 3146, 2321, 5008, 3815, 3479, 650, 4982, 2261, 2260, 1499, 355, 3486, 367, 3569	549	81	16792	7.55223	4.19356e-08	5.51784e-10	1.8261e-08
GO:0048010	vascular endothelial growth factor receptor signaling pathway	19	3.4358	1.07862e-11	6093, 7494, 5747, 1432, 2321, 9564, 6347, 5290, 1398, 3685, 5291, 7422, 387, 3320, 2534, 5879, 5829, 5295, 998	549	72	16792	8.07144	4.63912e-08	6.02484e-10	2.02012e-08
GO:0046777	protein autophosphorylation	28	5.06329	1.15993e-11	11200, 1956, 2932, 6794, 5610, 2475, 6790, 3480, 6789, 6850, 5159, 2066, 5747, 2064, 5156, 2321, 3815, 1965, 5058, 25, 207, 2261, 2260, 1020, 9212, 545, 472, 4914	549	172	16792	4.9792	4.98885e-08	6.39596e-10	2.17241e-08
GO:0070059	intrinsic apoptotic signaling pathway in response to endoplasmic reticulum stress	14	2.53165	1.30327e-11	4217, 1051, 7494, 596, 27113, 8795, 468, 1649, 317, 581, 2932, 5371, 578, 5366	549	33	16792	12.9761	5.60536e-08	7.09539e-10	2.44087e-08
GO:0010718	positive regulation of epithelial to mesenchymal transition	14	2.53165	1.30327e-11	2146, 7291, 4851, 650, 1499, 7042, 7040, 51176, 1277, 4088, 4089, 7048, 7046, 4087	549	33	16792	12.9761	5.60536e-08	7.09539e-10	2.44087e-08
GO:0006954	inflammatory response	42	7.59494	1.62359e-11	3627, 1147, 3146, 3606, 5970, 7124, 6347, 8797, 10014, 1051, 7040, 6850, 8792, 8795, 6372, 7852, 8877, 3553, 604, 3576, 1969, 5743, 9759, 3815, 3551, 650, 207, 4982, 654, 6387, 355, 5293, 6696, 3428, 4790, 2353, 5294, 3569, 5879, 4086, 7057, 11009	549	379	16792	3.38954	6.98306e-08	8.72883e-10	3.0408e-08
GO:0045766	positive regulation of angiogenesis	23	4.15913	1.75218e-11	861, 7291, 7494, 2658, 7015, 2624, 672, 3082, 2321, 3091, 7474, 28996, 2246, 7422, 2247, 2113, 8877, 3553, 7048, 4914, 7057, 23411, 3576	549	115	16792	6.1173	7.53611e-08	9.30384e-10	3.28162e-08
GO:0070374	positive regulation of ERK1 and ERK2 cascade	28	5.06329	1.75561e-11	3725, 3265, 1956, 3146, 7124, 6347, 960, 7040, 7422, 2246, 2247, 5159, 2066, 5728, 5154, 5155, 5156, 5245, 5604, 652, 25, 650, 2261, 55294, 5595, 4914, 3569, 57007	549	175	16792	4.89384	7.55091e-08	9.20843e-10	3.28807e-08
GO:0014068	positive regulation of phosphatidylinositol 3-kinase signaling	18	3.25497	1.847e-11	2066, 5747, 5154, 5155, 5156, 3606, 3082, 2321, 3815, 3479, 867, 5467, 2260, 7042, 2534, 23411, 6662, 5159	549	65	16792	8.47011	7.94395e-08	9.57102e-10	3.45922e-08
GO:0008584	male gonad development	21	3.79747	1.90178e-11	2067, 7022, 596, 5927, 598, 2623, 4436, 3815, 8091, 8743, 2099, 7490, 190, 7474, 3624, 7042, 10370, 4254, 10018, 7046, 6662	549	94	16792	6.83316	8.17955e-08	9.73756e-10	3.56181e-08
GO:0010165	response to X-ray	12	2.16998	2.0623e-11	595, 2067, 675, 4436, 5888, 8626, 7161, 1026, 7157, 836, 641, 5366	549	22	16792	16.6836	8.86993e-08	1.04352e-09	3.86244e-08
GO:0006367	transcription initiation from RNA polymerase II promoter	26	4.70163	2.37782e-11	4331, 4855, 4853, 23054, 4851, 5914, 2099, 1025, 190, 22938, 3172, 7421, 1387, 367, 2103, 2101, 8856, 8850, 2908, 5468, 5467, 1871, 1870, 3164, 6910, 902	549	152	16792	5.2319	1.0227e-07	1.18919e-09	4.45338e-08
GO:0030324	lung development	19	3.4358	2.88907e-11	6469, 2735, 3146, 2033, 3280, 1956, 4851, 2034, 2736, 7474, 1050, 4613, 2246, 7422, 6670, 2247, 5499, 6910, 4087	549	76	16792	7.64663	1.24259e-07	1.42827e-09	5.41091e-08
GO:0030225	macrophage differentiation	11	1.98915	4.36962e-11	843, 1050, 841, 7422, 4318, 1053, 6688, 652, 998, 142, 23411	549	18	16792	18.6918	1.87937e-07	2.13565e-09	8.18379e-08
GO:0001938	positive regulation of endothelial cell proliferation	18	3.25497	5.2252e-11	3725, 2658, 5155, 3091, 652, 6347, 650, 207, 7474, 2475, 654, 6387, 3164, 7422, 2247, 6776, 7046, 23411	549	69	16792	7.97909	2.24736e-07	2.52512e-09	9.7862e-08
GO:0001701	in utero embryonic development	28	5.06329	8.42071e-11	7291, 6722, 8533, 2623, 4851, 27086, 1499, 2697, 7422, 367, 7048, 7046, 10018, 4904, 598, 4436, 650, 2736, 8061, 2260, 3688, 6608, 8451, 4088, 4089, 891, 4609, 4087	549	187	16792	4.5798	3.62175e-07	4.02416e-09	1.5771e-07
GO:0000086	G2/M transition of mitotic cell cycle	24	4.33996	9.81713e-11	8493, 4331, 1263, 11200, 5243, 332, 1111, 1017, 7465, 2305, 22974, 1026, 6502, 5520, 6790, 983, 994, 1030, 995, 993, 3320, 5347, 891, 902	549	137	16792	5.35822	4.22234e-07	4.63994e-09	1.83863e-07
GO:0046854	phosphatidylinositol phosphorylation	20	3.61664	1.56336e-10	2066, 2064, 5154, 5155, 5156, 1956, 3815, 1950, 2261, 2260, 5290, 5291, 4254, 5293, 2246, 2247, 2534, 5294, 5295, 5159	549	94	16792	6.50777	6.72402e-07	7.30872e-09	2.928e-07
GO:0042326	negative regulation of phosphorylation	11	1.98915	1.73916e-10	1032, 1030, 1031, 1029, 652, 1028, 1027, 1026, 655, 23411, 3624	549	20	16792	16.8226	7.48011e-07	8.04314e-09	3.25724e-07
GO:0001525	angiogenesis	30	5.42495	2.20512e-10	3725, 7494, 4856, 1432, 6464, 2034, 3606, 6347, 1950, 7042, 7422, 6850, 2246, 3576, 5747, 2658, 5728, 4313, 5154, 5743, 2321, 3091, 857, 2260, 5290, 3685, 4691, 5294, 23411, 57007	549	223	16792	4.11478	9.48421e-07	1.00896e-08	4.12994e-07
GO:2001244	positive regulation of intrinsic apoptotic signaling pathway	13	2.35081	2.45797e-10	596, 27113, 9368, 598, 1191, 581, 572, 10399, 857, 8575, 10018, 7157, 5366	549	33	16792	12.0492	1.05717e-06	1.11281e-08	4.6035e-07
GO:0070301	cellular response to hydrogen peroxide	16	2.89331	2.61081e-10	4217, 1894, 2146, 5076, 328, 2308, 5970, 4193, 25, 983, 9314, 2113, 5598, 5111, 3569, 23411	549	57	16792	8.58569	1.12291e-06	1.1697e-08	4.88975e-07
GO:0043524	negative regulation of neuron apoptotic process	23	4.15913	2.90834e-10	6093, 3725, 3265, 596, 7015, 598, 581, 332, 4436, 3845, 6347, 4192, 3326, 5290, 1051, 28996, 6418, 3065, 627, 2534, 7161, 6495, 4914	549	132	16792	5.32947	1.25088e-06	1.28957e-08	5.447e-07
GO:0051092	positive regulation of NF-kappaB transcription factor activity	23	4.15913	3.38035e-10	1147, 1191, 4869, 5970, 7124, 3845, 3551, 6885, 5610, 7474, 7189, 7040, 8837, 8792, 367, 8877, 3553, 4790, 5583, 4792, 3569, 4914, 8600	549	133	16792	5.2894	1.45389e-06	1.48356e-08	6.33101e-07
GO:0006978	DNA damage response, signal transduction by p53 class mediator resulting in transcription of p21 class mediator	10	1.80832	3.67015e-10	11200, 675, 28996, 51147, 672, 8626, 2305, 7161, 1026, 7157	549	16	16792	19.1166	1.57853e-06	1.59448e-08	6.87376e-07
GO:0097191	extrinsic apoptotic signaling pathway	14	2.53165	4.43046e-10	3570, 841, 581, 7124, 51741, 5371, 3624, 8797, 7042, 7040, 355, 8772, 4088, 572	549	42	16792	10.1955	1.90554e-06	1.90554e-08	8.29774e-07
GO:0009612	response to mechanical stimulus	16	2.89331	4.44584e-10	3725, 6772, 2354, 6347, 632, 5468, 2736, 8061, 3727, 3726, 6387, 10370, 2113, 7048, 891, 7057	549	59	16792	8.29465	1.91216e-06	1.89323e-08	8.32656e-07
GO:0050821	protein stabilization	23	4.15913	5.26139e-10	11200, 5728, 1191, 4194, 6659, 2033, 5245, 1029, 3479, 5371, 1385, 11186, 3326, 1026, 6608, 6789, 55294, 7248, 3320, 7341, 4088, 5295, 4092	549	136	16792	5.17272	2.26292e-06	2.21855e-08	9.85399e-07
GO:1901216	positive regulation of neuron death	10	1.80832	7.57403e-10	4217, 1616, 1191, 2002, 2932, 572, 1965, 25, 142, 2475	549	17	16792	17.9921	3.25759e-06	3.16271e-08	1.41853e-06
GO:0038095	Fc-epsilon receptor signaling pathway	26	4.70163	7.68893e-10	3725, 3265, 5599, 1147, 6464, 5970, 9846, 3845, 5716, 7189, 6416, 6850, 5601, 5602, 3551, 5058, 6885, 5290, 5291, 5595, 4790, 2353, 5295, 5879, 4792, 5594	549	178	16792	4.46769	3.30701e-06	3.17982e-08	1.44005e-06
GO:0009887	organ morphogenesis	19	3.4358	8.33837e-10	3265, 5077, 5154, 5079, 4853, 2624, 79365, 2033, 2623, 5970, 2932, 6347, 650, 1874, 2313, 6850, 2247, 7262, 8600	549	92	16792	6.31678	3.58633e-06	3.41556e-08	1.56168e-06
GO:0048754	branching morphogenesis of an epithelial tube	11	1.98915	9.85696e-10	6469, 4613, 7422, 4851, 5499, 652, 5058, 2736, 1950, 655, 4233	549	23	16792	14.6283	4.23947e-06	3.99951e-08	1.84609e-06
GO:0060070	canonical Wnt signaling pathway	18	3.25497	1.16859e-09	595, 4041, 5728, 6469, 7471, 2735, 6659, 2932, 6794, 1950, 7474, 1499, 6608, 51176, 4088, 9314, 998, 4609	549	83	16792	6.63322	5.02611e-06	4.69731e-08	2.18864e-06
GO:0097193	intrinsic apoptotic signaling pathway	12	2.16998	1.25926e-09	3265, 28996, 27113, 1191, 4683, 317, 581, 8451, 572, 1026, 7157, 5366	549	30	16792	12.2346	5.41605e-06	5.01487e-08	2.35844e-06
GO:1900740	positive regulation of protein insertion into mitochondrial membrane involved in apoptotic signaling pathway	12	2.16998	1.25926e-09	841, 5599, 1869, 596, 27113, 7027, 8626, 572, 7161, 10018, 7157, 5366	549	30	16792	12.2346	5.41605e-06	5.01487e-08	2.35844e-06
GO:0032436	positive regulation of proteasomal ubiquitin-dependent protein catabolic process	16	2.89331	1.52902e-09	8554, 1191, 10273, 2932, 7415, 10399, 4193, 55743, 207, 5716, 6790, 1050, 64326, 7341, 5347, 4092	549	64	16792	7.64663	6.57628e-06	6.0333e-08	2.86367e-06
GO:0030511	positive regulation of transforming growth factor beta receptor signaling pathway	11	1.98915	1.64065e-09	10370, 1030, 28996, 4221, 4089, 3622, 1028, 6794, 3326, 22938, 7057	549	24	16792	14.0188	7.0564e-06	6.41493e-08	3.07274e-06
GO:0009636	response to toxic substance	18	3.25497	1.72387e-09	6722, 596, 1147, 581, 1019, 4193, 196, 1026, 5610, 983, 355, 2950, 5595, 5888, 2353, 999, 5159, 5594	549	85	16792	6.47715	7.41433e-06	6.6796e-08	3.22861e-06
GO:0043552	positive regulation of phosphatidylinositol 3-kinase activity	12	2.16998	1.89477e-09	2066, 7040, 5747, 5155, 5156, 2247, 2321, 3815, 5879, 998, 2261, 5159	549	31	16792	11.8399	8.14938e-06	7.27626e-08	3.54869e-06
GO:0045600	positive regulation of fat cell differentiation	14	2.53165	2.10269e-09	7494, 4041, 7704, 3398, 1385, 650, 5468, 207, 5467, 11197, 1050, 10498, 1051, 6789	549	47	16792	9.11088	9.04364e-06	8.00326e-08	3.9381e-06
GO:0031100	organ regeneration	14	2.53165	2.10269e-09	6387, 2950, 7471, 890, 4288, 4851, 3082, 6347, 7048, 1019, 1026, 5468, 578, 983	549	47	16792	9.11088	9.04364e-06	8.00326e-08	3.9381e-06
GO:0050680	negative regulation of epithelial cell proliferation	15	2.71248	2.16704e-09	6657, 5728, 652, 1028, 5925, 5467, 7474, 7042, 1021, 1030, 7040, 367, 1386, 4221, 6662	549	56	16792	8.19282	9.32038e-06	8.17581e-08	4.05861e-06
GO:0043123	positive regulation of I-kappaB kinase/NF-kappaB signaling	24	4.33996	2.63267e-09	1894, 843, 6275, 841, 1147, 329, 5970, 7124, 330, 3551, 8743, 7329, 6885, 25, 1499, 7189, 2697, 7052, 8772, 8837, 387, 8795, 2534, 8600	549	161	16792	4.55948	1.1323e-05	9.84618e-08	4.93069e-06
GO:0043491	protein kinase B signaling	12	2.16998	4.08138e-09	5290, 7040, 5728, 1263, 5076, 1969, 7124, 6347, 3479, 3553, 207, 6662	549	33	16792	11.1224	1.75539e-05	1.51328e-07	7.64396e-06
GO:0071222	cellular response to lipopolysaccharide	20	3.61664	4.11256e-09	7494, 3627, 5599, 1432, 5970, 7124, 5914, 6347, 25, 5467, 7474, 10014, 7189, 1051, 2950, 1053, 4790, 3569, 11009, 3576	549	113	16792	5.41354	1.76879e-05	1.5118e-07	7.70235e-06
GO:0043154	negative regulation of cysteine-type endopeptidase activity involved in apoptotic process	16	2.89331	4.67399e-09	1457, 5076, 5894, 332, 3082, 4193, 331, 960, 207, 1032, 3164, 7422, 51176, 9314, 3569, 7057	549	69	16792	7.09253	2.01026e-05	1.70363e-07	8.75385e-06
GO:0001892	embryonic placenta development	10	1.80832	4.79316e-09	1050, 10370, 1051, 5155, 6670, 2624, 1956, 2034, 3091, 2103	549	20	16792	15.2933	2.06152e-05	1.73239e-07	8.97705e-06
GO:0033138	positive regulation of peptidyl-serine phosphorylation	16	2.89331	5.77227e-09	596, 5894, 7124, 2932, 5008, 5058, 857, 960, 207, 7474, 5290, 7040, 7422, 6789, 3569, 998	549	70	16792	6.9912	2.48262e-05	2.06888e-07	1.08108e-05
GO:0001658	branching involved in ureteric bud morphogenesis	13	2.35081	5.85694e-09	5076, 6469, 596, 7471, 652, 650, 7490, 1499, 2247, 4089, 6495, 4609, 6662	549	42	16792	9.46726	2.51904e-05	2.08188e-07	1.09694e-05
GO:0050731	positive regulation of peptidyl-tyrosine phosphorylation	17	3.07414	7.57926e-09	3570, 5155, 3562, 2623, 3082, 5008, 3479, 25, 6794, 960, 7157, 2475, 7040, 4254, 6850, 7422, 3569	549	82	16792	6.34111	3.25979e-05	2.672e-07	1.41951e-05
GO:0045429	positive regulation of nitric oxide biosynthetic process	13	2.35081	7.88558e-09	1191, 1956, 5743, 7124, 2099, 3326, 207, 2475, 3320, 4088, 9314, 3553, 3569	549	43	16792	9.24709	3.39153e-05	2.75739e-07	1.47688e-05
GO:0071480	cellular response to gamma radiation	10	1.80832	8.14626e-09	7486, 11200, 1958, 598, 2002, 545, 472, 5888, 2547, 1026	549	21	16792	14.565	3.50365e-05	2.82557e-07	1.5257e-05
GO:0034097	response to cytokine	14	2.53165	8.17222e-09	3725, 6722, 3570, 596, 598, 6772, 5914, 5371, 8061, 3727, 3726, 4170, 8792, 2353	549	52	16792	8.23483	3.51481e-05	2.8119e-07	1.53056e-05
GO:0000731	DNA synthesis involved in DNA repair	12	2.16998	8.29189e-09	7486, 1032, 675, 580, 672, 4683, 472, 5422, 5888, 23411, 5932, 641	549	35	16792	10.4868	3.56628e-05	2.83043e-07	1.55298e-05
GO:0006355	regulation of transcription, DNA-templated	91	16.4557	1.01787e-08	2146, 6595, 6657, 4661, 4855, 1869, 6774, 4853, 23512, 6597, 3280, 6659, 4851, 3622, 29028, 196, 5371, 2099, 7490, 190, 6619, 1051, 6929, 79885, 1387, 1386, 2103, 2101, 6495, 6617, 50943, 5076, 5079, 5928, 2122, 2908, 3091, 55893, 3090, 25, 1385, 9821, 10370, 1616, 94241, 6304, 9112, 7341, 4088, 4089, 8295, 23314, 4609, 1457, 860, 4332, 1459, 11200, 4331, 2130, 79365, 2033, 8091, 867, 7799, 8202,…	549	1504	16792	1.85065	4.37775e-05	3.44712e-07	1.90635e-05
GO:2000773	negative regulation of cellular senescence	8	1.44665	1.11797e-08	7291, 1021, 7015, 8626, 25, 5591, 604, 23411	549	11	16792	22.2447	4.80827e-05	3.75655e-07	2.09383e-05
GO:0009611	response to wounding	15	2.71248	1.13115e-08	6657, 7471, 5154, 2735, 5155, 6347, 4192, 6790, 7042, 1020, 6416, 7040, 5460, 5879, 4609	549	63	16792	7.2825	4.86496e-05	3.77137e-07	2.11851e-05
GO:0010832	negative regulation of myotube differentiation	9	1.62749	1.24951e-08	10014, 7494, 4856, 79365, 4851, 3065, 627, 9759, 8841	549	16	16792	17.2049	5.37399e-05	4.13395e-07	2.34019e-05
GO:0045786	negative regulation of cell cycle	12	2.16998	1.60137e-08	6196, 1020, 7040, 1021, 3164, 5743, 4221, 2113, 652, 650, 655, 3624	549	37	16792	9.91995	6.88726e-05	5.25763e-07	2.99918e-05
GO:0090090	negative regulation of canonical Wnt signaling pathway	23	4.15913	1.69915e-08	6657, 6469, 2735, 1958, 2308, 1432, 2309, 4851, 2932, 3489, 22943, 650, 857, 7474, 5716, 27122, 6789, 51176, 1649, 3065, 9978, 4920, 6662	549	163	16792	4.31589	7.30777e-05	5.53639e-07	3.18231e-05
GO:0042475	odontogenesis of dentin-containing tooth	14	2.53165	1.70727e-08	860, 6469, 581, 652, 8626, 650, 655, 2736, 1499, 7189, 6608, 51176, 3065, 10018	549	55	16792	7.78566	7.34269e-05	5.52102e-07	3.19752e-05
GO:0034504	protein localization to nucleus	11	1.98915	2.10594e-08	6608, 6469, 7704, 54971, 1277, 652, 4193, 655, 6495, 10210, 6662	549	30	16792	11.2151	9.05726e-05	6.75945e-07	3.94419e-05
GO:0030316	osteoclast differentiation	10	1.80832	2.13621e-08	7189, 8792, 1432, 1969, 9846, 7124, 27086, 1499, 3726, 8600	549	23	16792	13.2985	9.18742e-05	6.80581e-07	4.00088e-05
GO:0000083	regulation of transcription involved in G1/S transition of mitotic cell cycle	10	1.80832	2.13621e-08	8900, 1719, 5422, 1876, 6241, 5111, 1874, 5925, 898, 983	549	23	16792	13.2985	9.18742e-05	6.80581e-07	4.00088e-05
GO:0009880	embryonic pattern specification	10	1.80832	2.13621e-08	2066, 1947, 6469, 7704, 4090, 4088, 655, 23314, 4086, 4087	549	23	16792	13.2985	9.18742e-05	6.80581e-07	4.00088e-05
GO:0007173	epidermal growth factor receptor signaling pathway	14	2.53165	2.1579e-08	5747, 3265, 6464, 1956, 9564, 3845, 867, 25, 1950, 5290, 7040, 5829, 5295, 6662	549	56	16792	7.64663	9.28071e-05	6.82437e-07	4.0415e-05
GO:0042733	embryonic digit morphogenesis	14	2.53165	2.1579e-08	7291, 4041, 6469, 7704, 652, 2736, 7474, 1499, 2697, 4613, 1387, 3065, 4089, 4920	549	56	16792	7.64663	9.28071e-05	6.82437e-07	4.0415e-05
GO:0018107	peptidyl-threonine phosphorylation	12	2.16998	2.18796e-08	1020, 5599, 596, 28996, 1111, 2932, 7048, 7046, 207, 5594, 983, 2475	549	38	16792	9.6589	9.40996e-05	6.86891e-07	4.09779e-05
GO:0001657	ureteric bud development	12	2.16998	2.18796e-08	7040, 4090, 4088, 5914, 652, 655, 7490, 6495, 4092, 4086, 2260, 4087	549	38	16792	9.6589	9.40996e-05	6.86891e-07	4.09779e-05
GO:0038128	ERBB2 signaling pathway	12	2.16998	2.18796e-08	5290, 2066, 3265, 2064, 3320, 6464, 1956, 10273, 3845, 1950, 5295, 207	549	38	16792	9.6589	9.40996e-05	6.86891e-07	4.09779e-05
GO:0030522	intracellular receptor signaling pathway	12	2.16998	2.18796e-08	3172, 6774, 3164, 4853, 367, 2103, 2101, 196, 8202, 8856, 5467, 190	549	38	16792	9.6589	9.40996e-05	6.86891e-07	4.09779e-05
GO:0010468	regulation of gene expression	18	3.25497	2.28092e-08	6657, 4856, 596, 5744, 648, 3091, 3479, 1019, 196, 5290, 1021, 5460, 7262, 7161, 7048, 5741, 7046, 4609	549	100	16792	5.50557	9.80974e-05	7.10885e-07	4.27189e-05
GO:0060749	mammary gland alveolus development	9	1.62749	2.29286e-08	2066, 595, 7422, 8792, 367, 3398, 2099, 1950, 8600	549	17	16792	16.1929	9.8611e-05	7.09466e-07	4.29426e-05
GO:0016569	covalent chromatin modification	19	3.4358	2.53578e-08	6598, 8535, 648, 6597, 2908, 3621, 3622, 3169, 5925, 1786, 25842, 1616, 10664, 54971, 5934, 8289, 5933, 23314, 6605	549	113	16792	5.14287	0.000109058	7.79028e-07	4.74923e-05
GO:0090399	replicative senescence	8	1.44665	2.60758e-08	11200, 7015, 545, 472, 1111, 1029, 1026, 7157	549	12	16792	20.391	0.000112146	7.95404e-07	4.8837e-05
GO:0043401	steroid hormone mediated signaling pathway	14	2.53165	2.7131e-08	652, 5914, 2099, 655, 5468, 5467, 190, 3172, 3164, 7421, 51176, 2103, 2101, 8856	549	57	16792	7.51248	0.000116684	8.21765e-07	5.08133e-05
GO:0002062	chondrocyte differentiation	12	2.16998	2.95852e-08	861, 860, 7040, 4856, 5745, 1432, 652, 8091, 650, 2736, 2261, 2260	549	39	16792	9.41124	0.000127238	8.89833e-07	5.54097e-05
GO:0071479	cellular response to ionizing radiation	11	1.98915	3.01855e-08	1894, 7040, 1432, 1647, 5883, 5888, 3428, 1026, 7157, 23411, 641	549	31	16792	10.8533	0.000129819	9.01581e-07	5.65339e-05
GO:0048701	embryonic cranial skeleton morphogenesis	11	1.98915	3.01855e-08	860, 7291, 5079, 5156, 4088, 652, 7048, 7046, 6495, 7020, 4087	549	31	16792	10.8533	0.000129819	9.01581e-07	5.65339e-05
GO:0045737	positive regulation of cyclin-dependent protein serine/threonine kinase activity	10	1.80832	3.3195e-08	595, 5155, 894, 245711, 1027, 905, 1163, 902, 896, 5716	549	24	16792	12.7444	0.000142761	9.84631e-07	6.21704e-05
GO:0007219	Notch signaling pathway	19	3.4358	3.36035e-08	4855, 4853, 8850, 2033, 3280, 4851, 8626, 3169, 4192, 650, 1027, 22938, 1050, 1021, 7040, 1387, 7048, 4609, 6662	549	115	16792	5.05343	0.000144518	9.89923e-07	6.29356e-05
GO:0007346	regulation of mitotic cell cycle	12	2.16998	3.96159e-08	5347, 332, 1028, 7161, 5925, 1026, 1163, 1025, 26574, 23411, 4609, 9810	549	40	16792	9.17596	0.000170373	1.1591e-06	7.41959e-05
GO:0033280	response to vitamin D	9	1.62749	4.00946e-08	1032, 7040, 3627, 6696, 5743, 632, 5741, 249, 655	549	18	16792	15.2933	0.000172432	1.16518e-06	7.50925e-05
GO:0051216	cartilage development	14	2.53165	4.2248e-08	2658, 7704, 3091, 960, 655, 7474, 654, 5595, 4090, 2101, 23314, 6935, 4086, 6662	549	59	16792	7.25782	0.000181692	1.21952e-06	7.91257e-05
GO:0007265	Ras protein signal transduction	15	2.71248	4.73922e-08	3725, 3265, 890, 1432, 6464, 1017, 3845, 1029, 3479, 5925, 11186, 1026, 1786, 7157, 2247	549	70	16792	6.55425	0.000203813	1.35889e-06	8.87601e-05
GO:0007569	cell aging	10	1.80832	5.03738e-08	7486, 10370, 675, 596, 4869, 632, 7157, 23411, 983, 2475	549	25	16792	12.2346	0.000216634	1.43482e-06	9.43442e-05
GO:0051090	regulation of sequence-specific DNA binding transcription factor activity	10	1.80832	5.03738e-08	3725, 5601, 5602, 5599, 6850, 1432, 1386, 5595, 2353, 5594	549	25	16792	12.2346	0.000216634	1.43482e-06	9.43442e-05
GO:0097296	activation of cysteine-type endopeptidase activity involved in apoptotic signaling pathway	8	1.44665	5.49075e-08	8797, 841, 355, 8772, 8795, 581, 4088, 8743	549	13	16792	18.8225	0.000236129	1.55366e-06	0.000102835
GO:0097190	apoptotic signaling pathway	15	2.71248	5.72882e-08	4217, 843, 841, 6469, 581, 317, 857, 5467, 4982, 836, 355, 8772, 27113, 8792, 578	549	71	16792	6.46194	0.000246366	1.61043e-06	0.000107294
GO:0051897	positive regulation of protein kinase B signaling	16	2.89331	7.77597e-08	7494, 5747, 5154, 1956, 3606, 7124, 3488, 4486, 2475, 7040, 2247, 7046, 5294, 3569, 7057, 8600	549	84	16792	5.826	0.000334388	2.17171e-06	0.000145635
GO:0045787	positive regulation of cell cycle	11	1.98915	8.17001e-08	7042, 595, 10370, 6929, 5914, 1019, 1027, 10018, 8061, 4609, 2260	549	34	16792	9.89564	0.000351331	2.26704e-06	0.000153015
GO:0006325	chromatin organization	12	2.16998	9.01879e-08	2146, 6657, 10014, 79885, 6304, 6839, 3621, 3065, 8091, 29028, 8841, 23411	549	43	16792	8.53577	0.000387823	2.48652e-06	0.000168911
GO:0010863	positive regulation of phospholipase C activity	7	1.26582	9.08367e-08	5156, 2247, 2321, 3815, 2099, 5159, 2260	549	9	16792	23.7895	0.000390612	2.48846e-06	0.000170127
GO:0071375	cellular response to peptide hormone stimulus	9	1.62749	1.08938e-07	7494, 7471, 328, 5970, 4221, 2534, 4193, 857, 4790	549	20	16792	13.7639	0.000468433	2.96545e-06	0.000204028
GO:0034976	response to endoplasmic reticulum stress	15	2.71248	1.18349e-07	4217, 1051, 7494, 27113, 8795, 468, 1649, 1965, 10956, 25, 10018, 5295, 7184, 7057, 3576	549	75	16792	6.1173	0.000508891	3.20138e-06	0.000221655
GO:0030509	BMP signaling pathway	15	2.71248	1.4079e-07	860, 2658, 1958, 652, 650, 655, 654, 51176, 4090, 5595, 4089, 4920, 6497, 4092, 4086	549	76	16792	6.03681	0.000605353	3.78459e-06	0.000263682
GO:0051384	response to glucocorticoid	14	2.53165	1.43274e-07	596, 5743, 3146, 7124, 3845, 632, 4192, 836, 654, 1843, 355, 572, 249, 3569	549	65	16792	6.58787	0.000616031	3.82745e-06	0.000268335
GO:0048469	cell maturation	11	1.98915	1.49322e-07	1050, 860, 5745, 7422, 2624, 3280, 2034, 3398, 5468, 1499, 2260	549	36	16792	9.34588	0.000642027	3.9644e-06	0.000279662
GO:0009314	response to radiation	10	1.80832	1.5602e-07	3725, 6387, 8493, 1263, 596, 8792, 993, 4914, 3727, 3726	549	28	16792	10.9238	0.000670818	4.11682e-06	0.000292208
GO:0021983	pituitary gland development	10	1.80832	1.5602e-07	6657, 2735, 2624, 2113, 652, 8091, 1385, 2736, 190, 999	549	28	16792	10.9238	0.000670818	4.11682e-06	0.000292208
GO:0032869	cellular response to insulin stimulus	15	2.71248	1.66995e-07	7494, 8850, 2308, 6772, 5058, 6347, 6667, 5468, 207, 10014, 2950, 5591, 5295, 4609, 142	549	77	16792	5.95841	0.000717989	4.37955e-06	0.000312763
GO:0007067	mitotic nuclear division	27	4.88246	1.68602e-07	890, 2908, 1877, 332, 1017, 3082, 10403, 8091, 7465, 7329, 25, 55743, 22974, 983, 9232, 6790, 8900, 994, 9212, 995, 51343, 993, 991, 5347, 900, 5932, 10735	549	248	16792	3.32998	0.000724893	4.39487e-06	0.000315771
GO:0051591	response to cAMP	12	2.16998	1.914e-07	1843, 3725, 10498, 329, 6772, 5970, 2354, 1277, 2353, 8061, 3727, 3726	549	46	16792	7.97909	0.000822875	4.9591e-06	0.00035847
GO:2000679	positive regulation of transcription regulatory region DNA binding	8	1.44665	1.94483e-07	7189, 7291, 7040, 9314, 8091, 3479, 5925, 142	549	15	16792	16.3128	0.000836123	5.00881e-06	0.000364244
GO:0001570	vasculogenesis	13	2.35081	1.94935e-07	2658, 5747, 6469, 1969, 857, 7490, 3726, 10370, 7040, 6608, 7422, 7048, 57007	549	56	16792	7.10044	0.000838062	4.99055e-06	0.000365089
GO:0045666	positive regulation of neuron differentiation	15	2.71248	1.97517e-07	1894, 6929, 387, 2624, 5914, 652, 3169, 650, 2736, 655, 604, 6935, 2119, 2260, 654	549	78	16792	5.88202	0.00084916	5.02674e-06	0.000369926
GO:0060440	trachea formation	6	1.08499	2.12318e-07	5604, 5595, 652, 7048, 5594, 1499	549	6	16792	30.5865	0.000912762	5.37163e-06	0.000397646
GO:0097421	liver regeneration	10	1.80832	2.19723e-07	2146, 595, 1051, 7040, 2735, 1956, 5111, 4792, 4609, 6790	549	29	16792	10.5471	0.000944581	5.52646e-06	0.000411514
GO:0046902	regulation of mitochondrial membrane permeability	7	1.26582	2.20817e-07	596, 6774, 598, 572, 578, 7157, 5366	549	10	16792	21.4106	0.000949283	5.5217e-06	0.000413564
GO:0051781	positive regulation of cell division	12	2.16998	2.42598e-07	7042, 7040, 5154, 6469, 2246, 7422, 5155, 2247, 5008, 3553, 4192, 4904	549	47	16792	7.80932	0.00104287	6.03128e-06	0.000454357
GO:0042517	positive regulation of tyrosine phosphorylation of Stat3 protein	11	1.98915	2.61844e-07	3570, 7422, 6774, 3280, 3606, 3065, 5008, 3815, 3569, 2261, 11009	549	38	16792	8.85399	0.00112556	6.47233e-06	0.000490402
GO:0008625	extrinsic apoptotic signaling pathway via death domain receptors	11	1.98915	2.61844e-07	8797, 843, 1616, 355, 8772, 596, 8795, 581, 7124, 572, 5295	549	38	16792	8.85399	0.00112556	6.47233e-06	0.000490402
GO:0007267	cell-cell signaling	27	4.88246	2.69717e-07	7022, 4856, 3627, 7471, 6469, 3562, 2623, 3606, 8743, 3624, 7042, 2697, 8792, 367, 6372, 627, 3553, 5741, 1947, 5154, 5744, 650, 2261, 7071, 3491, 9518, 6910	549	254	16792	3.25132	0.00115938	6.62885e-06	0.000505148
GO:0001503	ossification	15	2.71248	2.74056e-07	861, 7291, 860, 2658, 596, 4318, 1956, 1009, 655, 7189, 6696, 6670, 8792, 8600, 6662	549	80	16792	5.73497	0.00117802	6.69723e-06	0.000513275
GO:0045471	response to ethanol	17	3.07414	2.84217e-07	595, 841, 5728, 6774, 329, 5914, 6347, 867, 632, 983, 2950, 2534, 572, 5741, 578, 4914, 4609	549	105	16792	4.9521	0.00122167	6.9063e-06	0.000532305
GO:0007281	germ cell development	10	1.80832	3.04864e-07	639, 598, 581, 4090, 4436, 5914, 652, 7490, 207, 2475	549	30	16792	10.1955	0.00131036	7.36638e-06	0.000570974
GO:0010862	positive regulation of pathway-restricted SMAD protein phosphorylation	12	2.16998	3.05547e-07	7042, 7040, 2658, 9518, 4089, 1460, 652, 650, 7046, 655, 3624, 654	549	48	16792	7.64663	0.0013133	7.34164e-06	0.000572253
GO:0061036	positive regulation of cartilage development	8	1.44665	3.3603e-07	2658, 3491, 7704, 652, 650, 7474, 4086, 6662	549	16	16792	15.2933	0.00144422	8.02922e-06	0.000629343
GO:0045668	negative regulation of osteoblast differentiation	11	1.98915	3.41933e-07	7291, 4041, 1021, 4851, 7124, 4221, 4088, 3398, 9759, 3488, 6497	549	39	16792	8.62697	0.00146957	8.12512e-06	0.000640399
GO:0050852	T cell receptor signaling pathway	20	3.61664	3.56665e-07	5728, 3265, 1147, 5970, 9564, 3551, 5058, 6885, 6794, 5716, 5290, 7189, 5291, 5293, 2534, 4790, 4792, 5295, 5594, 50943	549	148	16792	4.13331	0.00153284	8.42862e-06	0.00066799
GO:0030097	hemopoiesis	13	2.35081	3.57467e-07	861, 860, 675, 4855, 5155, 4853, 7704, 2624, 648, 3815, 7042, 8451, 3428	549	59	16792	6.7394	0.00153628	8.40141e-06	0.000669492
GO:0071560	cellular response to transforming growth factor beta stimulus	12	2.16998	3.82512e-07	7040, 317, 1277, 2534, 51741, 857, 5598, 25, 7046, 4092, 7474, 6662	549	49	16792	7.49058	0.00164383	8.94118e-06	0.000716399
GO:0042752	regulation of circadian rhythm	12	2.16998	3.82512e-07	5601, 2146, 5602, 7071, 5599, 5499, 3398, 7153, 5371, 1385, 5468, 5591	549	49	16792	7.49058	0.00164383	8.94118e-06	0.000716399
GO:0045662	negative regulation of myoblast differentiation	9	1.62749	3.88817e-07	7040, 3627, 3606, 1649, 4851, 7124, 652, 5467, 6662	549	23	16792	11.9686	0.0016709	9.03943e-06	0.000728207
GO:0001836	release of cytochrome c from mitochondria	9	1.62749	3.88817e-07	3725, 596, 27113, 598, 1191, 581, 572, 578, 5366	549	23	16792	11.9686	0.0016709	9.03943e-06	0.000728207
GO:0032496	response to lipopolysaccharide	21	3.79747	4.0935e-07	3725, 842, 841, 3627, 1147, 5743, 4851, 27086, 3727, 4982, 836, 3726, 8797, 355, 8792, 8795, 9112, 6372, 3065, 2353, 249	549	164	16792	3.91657	0.00175907	9.46563e-06	0.000766663
GO:0043433	negative regulation of sequence-specific DNA binding transcription factor activity	13	2.35081	4.33747e-07	2146, 7291, 9759, 3398, 2099, 5925, 190, 7341, 1649, 4221, 23411, 4092, 50943	549	60	16792	6.62708	0.00186381	9.97613e-06	0.000812355
GO:0003181	atrioventricular valve morphogenesis	7	1.26582	4.72382e-07	7042, 3491, 4851, 4193, 7048, 650, 6910	549	11	16792	19.4641	0.00202965	1.08069e-05	0.000884713
GO:0006950	response to stress	13	2.35081	5.24159e-07	5601, 5599, 1956, 4869, 3326, 2475, 94241, 3320, 1647, 8878, 10131, 7184, 5594	549	61	16792	6.51844	0.00225187	1.1928e-05	0.000981686
GO:2000811	negative regulation of anoikis	8	1.44665	5.55201e-07	5290, 5747, 3688, 596, 598, 4851, 857, 4170	549	17	16792	14.3937	0.00238507	1.25679e-05	0.00103982
GO:0007093	mitotic cell cycle checkpoint	10	1.80832	5.63815e-07	1030, 7040, 1263, 3265, 598, 4683, 1111, 55743, 5925, 4085	549	32	16792	9.55829	0.00242203	1.26961e-05	0.00105596
GO:0031663	lipopolysaccharide-mediated signaling pathway	10	1.80832	5.63815e-07	7040, 1432, 3606, 7124, 5595, 6347, 3553, 4792, 207, 5594	549	32	16792	9.55829	0.00242203	1.26961e-05	0.00105596
GO:0046677	response to antibiotic	10	1.80832	5.63815e-07	842, 841, 3320, 2113, 6347, 4193, 249, 3569, 7157, 836	549	32	16792	9.55829	0.00242203	1.26961e-05	0.00105596
GO:0001822	kidney development	15	2.71248	6.89059e-07	581, 652, 1028, 2736, 7490, 654, 7020, 7042, 7422, 7248, 50484, 7161, 10018, 7046, 6495	549	86	16792	5.33486	0.00295926	1.54355e-05	0.00129052
GO:0001889	liver development	14	2.53165	6.97992e-07	3725, 7494, 3280, 5970, 4851, 3082, 5914, 3845, 5290, 1050, 9821, 10370, 6670, 4088	549	74	16792	5.78664	0.00299756	1.55546e-05	0.00130725
GO:0045599	negative regulation of fat cell differentiation	11	1.98915	7.24628e-07	7040, 1869, 7471, 2308, 2624, 1649, 7124, 4088, 3569, 7474, 23411	549	42	16792	8.01076	0.00311177	1.6065e-05	0.00135714
GO:1902042	negative regulation of extrinsic apoptotic signaling pathway via death domain receptors	10	1.80832	7.52973e-07	8797, 841, 355, 8772, 8837, 5894, 672, 8795, 3082, 8743	549	33	16792	9.26864	0.0032333	1.66078e-05	0.00141022
GO:0016477	cell migration	21	3.79747	8.82882e-07	2066, 5728, 3280, 1969, 2932, 2321, 9564, 25, 4192, 2078, 2260, 983, 7042, 3685, 5291, 3688, 7040, 387, 2534, 7057, 5159	549	172	16792	3.7344	0.00379008	1.93737e-05	0.00165352
GO:0060021	palate development	14	2.53165	9.59587e-07	7291, 6469, 7474, 7020, 3624, 7042, 51176, 7341, 4089, 7048, 6497, 7046, 23314, 4087	549	76	16792	5.63436	0.00411868	2.095e-05	0.00179718
GO:0043627	response to estrogen	13	2.35081	1.07613e-06	595, 672, 2033, 2099, 857, 632, 5468, 4982, 10370, 3320, 7048, 5159, 5594	549	65	16792	6.1173	0.00461773	2.33756e-05	0.00201544
GO:0060326	cell chemotaxis	13	2.35081	1.07613e-06	6387, 3627, 4856, 5155, 5156, 51176, 1969, 6372, 3082, 3815, 9564, 6347, 5159	549	65	16792	6.1173	0.00461773	2.33756e-05	0.00201544
GO:0007411	axon guidance	20	3.61664	1.08909e-06	5747, 3265, 1947, 6469, 3845, 1385, 655, 2736, 7474, 7042, 6387, 7430, 627, 5595, 4089, 2534, 2115, 5879, 4914, 5594	549	159	16792	3.84736	0.0046732	2.35382e-05	0.00203971
GO:0045930	negative regulation of mitotic cell cycle	9	1.62749	1.13612e-06	2619, 7040, 9368, 1956, 4088, 5371, 1027, 25, 4085	549	26	16792	10.5876	0.00487455	2.44321e-05	0.00212781
GO:0000732	strand displacement	9	1.62749	1.13612e-06	7486, 675, 580, 672, 4683, 472, 5888, 5932, 641	549	26	16792	10.5876	0.00487455	2.44321e-05	0.00212781
GO:0043536	positive regulation of blood vessel endothelial cell migration	8	1.44665	1.35883e-06	7040, 7422, 5155, 2247, 1432, 6776, 207, 7057	549	19	16792	12.8785	0.00582729	2.90758e-05	0.0025449
GO:0071363	cellular response to growth factor stimulus	11	1.98915	1.43856e-06	7291, 2064, 5155, 6464, 9314, 4193, 10399, 632, 5598, 7057, 1499	549	45	16792	7.47671	0.00616817	3.06296e-05	0.00269423
GO:0002223	stimulatory C-type lectin receptor signaling pathway	16	2.89331	1.55522e-06	3265, 1147, 5894, 2033, 5970, 3845, 5058, 3551, 6885, 5716, 7189, 6850, 1387, 2534, 4790, 4792	549	105	16792	4.6608	0.0066667	3.29503e-05	0.00291271
GO:0072332	intrinsic apoptotic signaling pathway by p53 class mediator	9	1.62749	1.5686e-06	1869, 1655, 581, 51741, 3428, 6794, 7157, 1870, 5366	549	27	16792	10.1955	0.00672383	3.30707e-05	0.00293776
GO:0031069	hair follicle morphogenesis	9	1.62749	1.5686e-06	7042, 6608, 596, 6469, 4851, 8626, 3488, 998, 1499	549	27	16792	10.1955	0.00672383	3.30707e-05	0.00293776
GO:0060389	pathway-restricted SMAD protein phosphorylation	7	1.26582	1.65907e-06	7042, 7040, 2658, 7048, 650, 7046, 4092	549	13	16792	16.4697	0.00711027	3.48075e-05	0.0031072
GO:0060391	positive regulation of SMAD protein import into nucleus	7	1.26582	1.65907e-06	7040, 5460, 4089, 652, 7046, 142, 654	549	13	16792	16.4697	0.00711027	3.48075e-05	0.0031072
GO:0061029	eyelid development in camera-type eye	7	1.26582	1.65907e-06	3725, 7291, 6722, 1956, 3065, 7020, 3624	549	13	16792	16.4697	0.00711027	3.48075e-05	0.0031072
GO:0000186	activation of MAPKK activity	11	1.98915	1.785e-06	4217, 1398, 2247, 5894, 1956, 652, 6885, 7046, 1950, 5610, 4914	549	46	16792	7.31417	0.00764789	3.72677e-05	0.00334305
GO:0016575	histone deacetylation	11	1.98915	1.785e-06	10933, 10014, 79885, 9219, 5928, 9112, 5245, 3065, 9759, 23411, 5931	549	46	16792	7.31417	0.00764789	3.72677e-05	0.00334305
GO:0033598	mammary gland epithelial cell proliferation	6	1.08499	1.87636e-06	595, 1051, 1969, 3398, 5594, 8600	549	8	16792	22.9399	0.00803774	3.89858e-05	0.00351414
GO:0032091	negative regulation of protein binding	12	2.16998	1.91232e-06	6093, 10498, 9212, 5599, 5155, 5499, 581, 2932, 10273, 22943, 857, 6790	549	57	16792	6.43927	0.00819115	3.95419e-05	0.00358149
GO:0017015	regulation of transforming growth factor beta receptor signaling pathway	8	1.44665	2.03185e-06	2348, 27122, 7040, 4088, 4089, 4092, 6935, 4087	549	20	16792	12.2346	0.00870091	4.18125e-05	0.00380535
GO:0090200	positive regulation of release of cytochrome c from mitochondria	9	1.62749	2.13362e-06	27113, 4318, 581, 572, 8743, 10018, 578, 7157, 5366	549	28	16792	9.83138	0.00913475	4.36978e-05	0.00399596
GO:2000145	regulation of cell motility	9	1.62749	2.13362e-06	6093, 2066, 1021, 2064, 5894, 387, 1956, 25, 1950	549	28	16792	9.83138	0.00913475	4.36978e-05	0.00399596
GO:0045931	positive regulation of mitotic cell cycle	9	1.62749	2.13362e-06	994, 675, 332, 8877, 3169, 891, 4193, 25, 983	549	28	16792	9.83138	0.00913475	4.36978e-05	0.00399596
GO:0040007	growth	9	1.62749	2.13362e-06	2658, 7422, 598, 652, 650, 655, 3624, 654, 2475	549	28	16792	9.83138	0.00913475	4.36978e-05	0.00399596
GO:0001569	patterning of blood vessels	9	1.62749	2.13362e-06	6722, 2658, 4855, 6469, 7422, 6789, 51176, 7048, 1499	549	28	16792	9.83138	0.00913475	4.36978e-05	0.00399596
GO:0043392	negative regulation of DNA binding	9	1.62749	2.13362e-06	3725, 6608, 1869, 51176, 7341, 3398, 8091, 3428, 4792	549	28	16792	9.83138	0.00913475	4.36978e-05	0.00399596
GO:2001240	negative regulation of extrinsic apoptotic signaling pathway in absence of ligand	10	1.80832	2.16169e-06	7015, 596, 598, 2623, 7124, 2534, 3553, 5598, 207, 4170	549	37	16792	8.26663	0.00925434	4.40626e-05	0.00404851
GO:0031647	regulation of protein stability	13	2.35081	2.45038e-06	7494, 5728, 596, 7015, 6659, 7341, 10273, 1029, 3845, 8841, 998, 6790, 5594	549	70	16792	5.68035	0.0104838	4.97116e-05	0.00458919
GO:2001237	negative regulation of extrinsic apoptotic signaling pathway	10	1.80832	2.75129e-06	9821, 3685, 2950, 8837, 367, 5970, 652, 3479, 7046, 7057	549	38	16792	8.04908	0.0117636	5.5554e-05	0.00515273
GO:0043923	positive regulation by host of viral transcription	7	1.26582	2.82333e-06	3725, 6598, 6597, 51176, 2033, 6667, 22938	549	14	16792	15.2933	0.0120697	5.67421e-05	0.00528764
GO:0060412	ventricular septum morphogenesis	9	1.62749	2.86273e-06	7042, 10370, 6659, 3280, 4851, 4089, 7048, 7046, 4092	549	29	16792	9.49237	0.0122371	5.72664e-05	0.00536143
GO:0036092	phosphatidylinositol-3-phosphate biosynthetic process	11	1.98915	3.29535e-06	5290, 5291, 5293, 8503, 2246, 2247, 472, 5294, 5295, 2261, 2260	549	49	16792	6.86636	0.0140734	6.56151e-05	0.00617164
GO:0032570	response to progesterone	10	1.80832	3.4741e-06	7042, 7040, 5970, 2354, 572, 6347, 857, 2353, 8061, 7057	549	39	16792	7.8427	0.0148311	6.88554e-05	0.00650639
GO:0007283	spermatogenesis	32	5.78662	3.77348e-06	8554, 1869, 29127, 4851, 3622, 5914, 330, 8091, 6794, 190, 8900, 5987, 367, 572, 10018, 604, 6662, 2067, 7528, 2735, 675, 5079, 5927, 598, 4292, 3815, 8626, 9232, 995, 4089, 891, 23411	549	385	16792	2.54226	0.0160988	7.44457e-05	0.00706705
GO:0010803	regulation of tumor necrosis factor-mediated signaling pathway	9	1.62749	3.79286e-06	841, 6850, 1147, 329, 7124, 8877, 330, 3551, 10399	549	30	16792	9.17596	0.0161808	7.44864e-05	0.00710336
GO:0000077	DNA damage checkpoint	9	1.62749	3.79286e-06	11200, 1869, 1432, 4683, 5883, 545, 472, 1111, 7158	549	30	16792	9.17596	0.0161808	7.44864e-05	0.00710336
GO:0032092	positive regulation of protein binding	12	2.16998	3.85071e-06	1020, 7015, 28996, 6789, 2033, 4221, 2932, 652, 857, 650, 3326, 7474	549	61	16792	6.01702	0.0164255	7.52787e-05	0.00721169
GO:0048013	ephrin receptor signaling pathway	14	2.53165	4.05931e-06	6093, 1947, 3265, 4313, 5747, 4318, 1969, 5058, 1398, 387, 2534, 4914, 5879, 998	549	86	16792	4.9792	0.0173076	7.89974e-05	0.00760235
GO:0008635	activation of cysteine-type endopeptidase activity involved in apoptotic process by cytochrome c	6	1.08499	4.10826e-06	842, 840, 317, 581, 578, 836	549	9	16792	20.391	0.0175145	7.95899e-05	0.00769402
GO:0060020	Bergmann glial cell differentiation	6	1.08499	4.10826e-06	7431, 6469, 5604, 5595, 25, 5594	549	9	16792	20.391	0.0175145	7.95899e-05	0.00769402
GO:0045736	negative regulation of cyclin-dependent protein serine/threonine kinase activity	8	1.44665	4.22289e-06	1050, 1031, 8850, 5347, 4221, 1029, 1027, 1026	549	22	16792	11.1224	0.0179987	8.14437e-05	0.00790869
GO:0060045	positive regulation of cardiac muscle cell proliferation	8	1.44665	4.22289e-06	2066, 2247, 1432, 4851, 891, 6910, 983, 2260	549	22	16792	11.1224	0.0179987	8.14437e-05	0.00790869
GO:0030218	erythrocyte differentiation	10	1.80832	4.35418e-06	28996, 2623, 2034, 4090, 3313, 6688, 3815, 652, 836, 3624	549	40	16792	7.64663	0.0185531	8.36009e-05	0.00815457
GO:0043280	positive regulation of cysteine-type endopeptidase activity involved in apoptotic process	10	1.80832	4.35418e-06	4217, 3491, 3146, 7124, 572, 8743, 10018, 23411, 4609, 5366	549	40	16792	7.64663	0.0185531	8.36009e-05	0.00815457
GO:1904707	positive regulation of vascular smooth muscle cell proliferation	7	1.26582	4.57589e-06	4217, 7494, 4313, 7015, 5155, 4318, 4193	549	15	16792	14.2737	0.0194886	8.74671e-05	0.00856978
GO:0007095	mitotic G2 DNA damage checkpoint	7	1.26582	4.57589e-06	890, 11073, 4683, 80198, 8091, 983, 641	549	15	16792	14.2737	0.0194886	8.74671e-05	0.00856978
GO:0045596	negative regulation of cell differentiation	11	1.98915	4.83207e-06	7040, 1021, 3688, 4855, 6469, 23512, 23532, 3845, 5914, 190, 5594	549	51	16792	6.59709	0.0205683	9.19549e-05	0.00904952
GO:0042542	response to hydrogen peroxide	11	1.98915	4.83207e-06	1843, 3725, 596, 6772, 1277, 572, 578, 8061, 23411, 836, 5159	549	51	16792	6.59709	0.0205683	9.19549e-05	0.00904952
GO:0030168	platelet activation	16	2.89331	4.962e-06	6722, 5894, 207, 5290, 5291, 6850, 387, 1277, 5595, 2534, 5294, 5583, 5295, 5879, 3569, 5594	549	115	16792	4.25552	0.0211155	9.40115e-05	0.00929285
GO:0043200	response to amino acid	9	1.62749	4.967e-06	2950, 1147, 5970, 572, 6347, 1027, 3569, 836, 2475	549	31	16792	8.87996	0.0211365	9.36934e-05	0.0093022

## Sheet: Table S4
Table S4. Biological processes of the consensus gene list using Revigo
BP ID	Name	Frequency	log10 p-value
GO:1901796	regulation of signal transduction by p53 class mediator	0.00012	-22.8416
GO:0006977	DNA damage response, signal transduction by p53 class mediator resulting in cell cycle arrest	2e-05	-20.1656
GO:0048661	positive regulation of smooth muscle cell proliferation	8e-05	-16.5544
GO:0048146	positive regulation of fibroblast proliferation	9e-05	-16.5031
GO:0045740	positive regulation of DNA replication	0.00012	-15.1965
GO:1902895	positive regulation of pri-miRNA transcription from RNA polymerase II promoter	4e-05	-14.983
GO:0043525	positive regulation of neuron apoptotic process	6e-05	-14.9393
GO:0071260	cellular response to mechanical stimulus	0.00011	-13.3507
GO:0032355	response to estradiol	9e-05	-11.7258
GO:0045669	positive regulation of osteoblast differentiation	0.00011	-11.5058
GO:0060395	SMAD protein signal transduction	0.00012	-11.1904
GO:0042771	intrinsic apoptotic signaling pathway in response to DNA damage by p53 class mediator	9e-05	-10.8356
GO:0097192	extrinsic apoptotic signaling pathway in absence of ligand	0.00013	-10.0846
GO:0035019	somatic stem cell population maintenance	0.0001	-9.6162
GO:0010332	response to gamma radiation	0.00012	-9.4056
GO:0002053	positive regulation of mesenchymal cell proliferation	5e-05	-9.2628
GO:0002076	osteoblast development	3e-05	-9.1046
GO:0048538	thymus development	0.0001	-8.2907
GO:0048010	vascular endothelial growth factor receptor signaling pathway	0.00013	-7.6946
GO:0010718	positive regulation of epithelial to mesenchymal transition	0.00011	-7.6126
GO:0070059	intrinsic apoptotic signaling pathway in response to endoplasmic reticulum stress	8e-05	-7.6126
GO:0014068	positive regulation of phosphatidylinositol 3-kinase signaling	0.00013	-7.4609
GO:0010165	response to X-ray	6e-05	-7.4134
GO:0030225	macrophage differentiation	7e-05	-7.0872
GO:0001938	positive regulation of endothelial cell proliferation	0.00012	-7.0092
GO:2001244	positive regulation of intrinsic apoptotic signaling pathway	0.00011	-6.3372
GO:0006978	DNA damage response, signal transduction by p53 class mediator resulting in transcription of p21 class mediator	3e-05	-6.163
GO:1901216	positive regulation of neuron death	9e-05	-5.8477
GO:0038095	Fc-epsilon receptor signaling pathway	3e-05	-5.8416
GO:1900740	positive regulation of protein insertion into mitochondrial membrane involved in apoptotic signaling pathway	1e-05	-5.6271
GO:0030511	positive regulation of transforming growth factor beta receptor signaling pathway	4e-05	-5.5129
GO:0043552	positive regulation of phosphatidylinositol 3-kinase activity	5e-05	-5.4498
GO:0045600	positive regulation of fat cell differentiation	0.00011	-5.4045
GO:0031100	animal organ regeneration	5e-05	-5.4045
GO:0001658	branching involved in ureteric bud morphogenesis	0.00012	-4.9586
GO:0045429	positive regulation of nitric oxide biosynthetic process	7e-05	-4.8297
GO:0071480	cellular response to gamma radiation	6e-05	-4.8153
GO:2000773	negative regulation of cellular senescence	2e-05	-4.6799
GO:0010832	negative regulation of myotube differentiation	3e-05	-4.6308
GO:0042475	odontogenesis of dentin-containing tooth	0.00013	-4.4949
GO:0000083	regulation of transcription involved in G1/S transition of mitotic cell cycle	0.00012	-4.3979
GO:0042733	embryonic digit morphogenesis	0.00013	-4.3936
GO:0038128	ERBB2 signaling pathway	1e-05	-4.3872
GO:0060749	mammary gland alveolus development	3e-05	-4.3675
GO:0090399	replicative senescence	6e-05	-4.3116
GO:0033280	response to vitamin D	4e-05	-4.1244
GO:0097296	activation of cysteine-type endopeptidase activity involved in apoptotic signaling pathway	0	-3.9872
GO:0010863	positive regulation of phospholipase C activity	4e-05	-3.7696
GO:0051384	response to glucocorticoid	0.00012	-3.5719
GO:0021983	pituitary gland development	9e-05	-3.5346
GO:0051591	response to cAMP	0.0001	-3.4461
GO:2000679	positive regulation of transcription regulatory region DNA binding	5e-05	-3.4389
GO:0060440	trachea formation	2e-05	-3.4001
GO:0097421	liver regeneration	2e-05	-3.3851
GO:0046902	regulation of mitochondrial membrane permeability	0.00012	-3.383
GO:0042517	positive regulation of tyrosine phosphorylation of Stat3 protein	5e-05	-3.3098
GO:0010862	positive regulation of pathway-restricted SMAD protein phosphorylation	0.0001	-3.2426
GO:0061036	positive regulation of cartilage development	6e-05	-3.2013
GO:0045668	negative regulation of osteoblast differentiation	8e-05	-3.1938
GO:0045662	negative regulation of myoblast differentiation	5e-05	-3.1379
GO:0001836	release of cytochrome c from mitochondria	0.0001	-3.1379
GO:0003181	atrioventricular valve morphogenesis	5e-05	-3.0531
GO:2000811	negative regulation of anoikis	3e-05	-2.983
GO:0031663	lipopolysaccharide-mediated signaling pathway	0.0001	-2.9764
GO:0045599	negative regulation of fat cell differentiation	9e-05	-2.8674
GO:1902042	negative regulation of extrinsic apoptotic signaling pathway via death domain receptors	5e-05	-2.8507
GO:0043627	response to estrogen	0.0001	-2.6956
GO:0000732	strand displacement	1e-05	-2.6721
GO:0043536	positive regulation of blood vessel endothelial cell migration	5e-05	-2.5943
GO:0002223	stimulatory C-type lectin receptor signaling pathway	1e-05	-2.5357
GO:0031069	hair follicle morphogenesis	4e-05	-2.532
GO:0060389	pathway-restricted SMAD protein phosphorylation	0.00014	-2.5076
GO:0060391	positive regulation of SMAD protein import into nucleus	2e-05	-2.5076
GO:0061029	eyelid development in camera-type eye	2e-05	-2.5076
GO:0033598	mammary gland epithelial cell proliferation	6e-05	-2.4542
GO:0043392	negative regulation of DNA binding	0.00014	-2.3984
GO:0090200	positive regulation of release of cytochrome c from mitochondria	5e-05	-2.3984
GO:0001569	branching involved in blood vessel morphogenesis	7e-05	-2.3984
GO:2001240	negative regulation of extrinsic apoptotic signaling pathway in absence of ligand	6e-05	-2.3927
GO:0043923	positive regulation by host of viral transcription	3e-05	-2.2767
GO:0060412	ventricular septum morphogenesis	7e-05	-2.2707
GO:0036092	phosphatidylinositol-3-phosphate biosynthetic process	0.00011	-2.2096
GO:0032570	response to progesterone	3e-05	-2.1867
GO:0010803	regulation of tumor necrosis factor-mediated signaling pathway	5e-05	-2.1485
GO:0060020	Bergmann glial cell differentiation	2e-05	-2.1138
GO:0008635	activation of cysteine-type endopeptidase activity involved in apoptotic process by cytochrome c	1e-05	-2.1138
GO:0045736	negative regulation of cyclin-dependent protein serine/threonine kinase activity	7e-05	-2.1019
GO:0060045	positive regulation of cardiac muscle cell proliferation	4e-05	-2.1019
GO:1904707	positive regulation of vascular smooth muscle cell proliferation	2e-05	-2.067
GO:0007095	mitotic G2 DNA damage checkpoint	0.00012	-2.067

## Sheet: Table S5
Table S5. The enrichment analysis of the KEGG pathways of the consensus gene list
KEGG ID	KEGG pathway	% genes	FDR	p - value
hsa05200	Pathways in cancer	26.2206	1.32529e-80	1.05479e-83
hsa05215	Prostate cancer	10.4882	1.65823e-46	1.31978e-49
hsa05161	Hepatitis B	12.8391	1.11094e-45	8.84185e-49
hsa04110	Cell cycle	11.9349	3.96144e-45	3.15288e-48
hsa05212	Pancreatic cancer	8.86076	4.46331e-43	3.55231e-46
hsa05220	Chronic myeloid leukemia	8.86076	1.30549e-39	1.03903e-42
hsa05166	HTLV-I infection	15.009	1.56089e-37	1.2423e-40
hsa04068	FoxO signaling pathway	10.8499	4.49748e-35	3.57951e-38
hsa05210	Colorectal cancer	7.4141	1.03604e-31	8.24578e-35
hsa05202	Transcriptional misregulation in cancer	11.3924	1.42832e-31	1.13679e-34
hsa04151	PI3K-Akt signaling pathway	15.5515	1.97997e-29	1.57584e-32
hsa05206	MicroRNAs in cancer	14.1049	3.06792e-29	2.44174e-32
hsa05218	Melanoma	7.4141	2.33707e-28	1.86005e-31
hsa04115	p53 signaling pathway	7.23327	2.38288e-28	1.89651e-31
hsa05205	Proteoglycans in cancer	11.5732	1.63324e-27	1.29989e-30
hsa05203	Viral carcinogenesis	11.5732	8.05966e-27	6.41462e-30
hsa04210	Apoptosis	6.69078	6.12796e-26	4.87719e-29
hsa05222	Small cell lung cancer	7.59494	1.52981e-25	1.21756e-28
hsa04668	TNF signaling pathway	8.31826	2.88554e-25	2.29658e-28
hsa05214	Glioma	6.50995	1.30298e-23	1.03703e-26
hsa04510	Focal adhesion	10.8499	4.08452e-23	3.25084e-26
hsa04380	Osteoclast differentiation	8.67993	1.21376e-22	9.66024e-26
hsa05221	Acute myeloid leukemia	5.96745	1.64526e-22	1.30945e-25
hsa04010	MAPK signaling pathway	11.7541	8.8565e-22	7.04882e-25
hsa05219	Bladder cancer	5.06329	4.73165e-21	3.76588e-24
hsa05223	Non-small cell lung cancer	5.60579	7.51877e-20	5.98413e-23
hsa05213	Endometrial cancer	5.42495	8.61923e-20	6.85998e-23
hsa04722	Neurotrophin signaling pathway	7.77577	1.68042e-19	1.33743e-22
hsa04012	ErbB signaling pathway	6.69078	2.66522e-19	2.12123e-22
hsa05142	Chagas disease (American trypanosomiasis)	7.23327	3.23649e-19	2.57589e-22
hsa05162	Measles	7.77577	1.53097e-17	1.21849e-20
hsa04917	Prolactin signaling pathway	5.78662	3.57346e-17	2.84409e-20
hsa04914	Progesterone-mediated oocyte maturation	6.32911	3.69692e-17	2.94235e-20
hsa05169	Epstein-Barr virus infection	9.04159	1.30459e-16	1.03831e-19
hsa05211	Renal cell carcinoma	5.42495	2.94085e-16	2.3406e-19
hsa04014	Ras signaling pathway	9.76492	3.86732e-16	3.07797e-19
hsa04550	Signaling pathways regulating pluripotency of stem cells	7.4141	7.26281e-15	5.78042e-18
hsa04919	Thyroid hormone signaling pathway	6.69078	9.78938e-15	7.79129e-18
hsa04350	TGF-beta signaling pathway	5.78662	1.27859e-14	1.01762e-17
hsa05230	Central carbon metabolism in cancer	5.06329	3.08571e-14	2.45589e-17
hsa05145	Toxoplasmosis	6.69078	3.43527e-14	2.7341e-17
hsa04620	Toll-like receptor signaling pathway	6.32911	4.84476e-14	3.85591e-17
hsa05160	Hepatitis C	6.87161	4.21885e-13	2.79864e-16
hsa04621	NOD-like receptor signaling pathway	4.5208	6.99441e-13	5.95488e-16
hsa05164	Influenza A	7.77577	9.76996e-13	7.72531e-16
hsa04071	Sphingolipid signaling pathway	6.32911	3.76366e-12	3.03635e-15
hsa04066	HIF-1 signaling pathway	5.60579	1.74416e-11	1.38315e-14
hsa04660	T cell receptor signaling pathway	5.60579	7.70051e-11	6.12582e-14
hsa04370	VEGF signaling pathway	4.33996	1.49536e-10	1.1901e-13
hsa04664	Fc epsilon RI signaling pathway	4.5208	2.39508e-10	1.90625e-13
hsa04064	NF-kappa B signaling pathway	5.06329	2.61691e-10	2.08325e-13
hsa05231	Choline metabolism in cancer	5.42495	3.08698e-10	2.45652e-13
hsa04520	Adherens junction	4.5208	7.16438e-10	5.70192e-13
hsa04015	Rap1 signaling pathway	7.77577	1.05416e-09	8.39042e-13
hsa04932	Non-alcoholic fatty liver disease (NAFLD)	6.50995	1.06546e-09	8.47961e-13
hsa05152	Tuberculosis	7.05244	1.38755e-09	1.10435e-12
hsa04662	B cell receptor signaling pathway	4.33996	3.09203e-09	2.46093e-12
hsa04062	Chemokine signaling pathway	7.05244	7.01432e-09	5.58266e-12
hsa04915	Estrogen signaling pathway	5.06329	8.17673e-09	6.50783e-12
hsa04390	Hippo signaling pathway	5.96745	1.32769e-07	1.0567e-10
hsa04310	Wnt signaling pathway	5.42495	1.27409e-06	1.01404e-09
hsa05168	Herpes simplex infection	6.32911	1.41858e-06	1.12903e-09
hsa04910	Insulin signaling pathway	5.24412	5.76961e-06	4.59199e-09
hsa04152	AMPK signaling pathway	4.88246	7.02524e-06	5.59133e-09
hsa04931	Insulin resistance	4.5208	1.15046e-05	9.15642e-09
hsa05131	Shigellosis	3.4358	1.70275e-05	1.35521e-08
hsa04150	mTOR signaling pathway	3.25497	2.185e-05	1.73903e-08
hsa05216	Thyroid cancer	2.35081	3.66882e-05	2.91999e-08
hsa05133	Pertussis	3.61664	4.40212e-05	3.50362e-08
hsa04810	Regulation of actin cytoskeleton	6.32911	6.17118e-05	4.9116e-08
hsa05100	Bacterial invasion of epithelial cells	3.61664	8.74532e-05	6.96033e-08
hsa04060	Cytokine-cytokine receptor interaction	6.50995	0.000169584	1.3497e-07
hsa05120	Epithelial cell signaling in Helicobacter pylori infection	3.25497	0.00022839	1.81774e-07
hsa04024	cAMP signaling pathway	5.78662	0.000478673	3.80973e-07
hsa05140	Leishmaniasis	3.25497	0.000564396	4.492e-07
hsa04114	Oocyte meiosis	3.9783	0.00127006	1.01084e-06
hsa04666	Fc gamma R-mediated phagocytosis	3.4358	0.00151101	1.20261e-06
hsa04650	Natural killer cell mediated cytotoxicity	4.15913	0.00226797	1.80508e-06
hsa04622	RIG-I-like receptor signaling pathway	3.07414	0.00240724	1.91593e-06
hsa04930	Type II diabetes mellitus	2.53165	0.00293074	2.33258e-06
hsa04670	Leukocyte transendothelial migration	3.9783	0.0048599	3.86804e-06

## Sheet: Table S6
Table S6. The enrichment analysis of the Reactome pathways of the consensus gene list
REACTOME ID	REACTOME pathway	% genes	FDR	p-value
R-HSA-69231	Cyclin D associated events in G1	4.70163	5.00285e-21	3.2888e-24
R-HSA-1538133	G0 and Early G1	3.4358	1.13484e-15	7.46027e-19
R-HSA-69656	Cyclin A:Cdk2-associated events at S phase entry	2.35081	1.09945e-10	7.22669e-14
R-HSA-2559585	Oncogene Induced Senescence	3.07414	1.11799e-10	7.35125e-14
R-HSA-69273	Cyclin A/B1 associated events during G2/M transition	2.71248	1.41698e-10	9.31243e-14
R-HSA-2559580	Oxidative Stress Induced Senescence	5.60579	2.08744e-10	1.37202e-13
R-HSA-2173796	SMAD2/SMAD3:SMAD4 heterotrimer regulates transcription	3.07414	4.21707e-10	2.77274e-13
R-HSA-1257604	PIP3 activates AKT signaling	4.33996	5.16449e-09	3.39508e-12
R-HSA-5674400	Constitutive Signaling by AKT1 E17K in Cancer	2.53165	4.00662e-08	2.6339e-11
R-HSA-2219530	Constitutive Signaling by Aberrant PI3K in Cancer	3.61664	6.77082e-08	4.45104e-11
R-HSA-69202	Cyclin E associated events during G1/S transition	1.98915	9.93457e-08	6.53084e-11
R-HSA-186763	Downstream signal transduction	2.53165	4.35849e-07	2.86521e-10
R-HSA-1912408	Pre-NOTCH Transcription and Translation	2.53165	4.35849e-07	2.86521e-10
R-HSA-2559582	Senescence-Associated Secretory Phenotype (SASP)	4.5208	7.39706e-07	4.86273e-10
R-HSA-445144	Signal transduction by L1	2.16998	1.28867e-06	8.47156e-10
R-HSA-1433557	Signaling by SCF-KIT	2.71248	1.36474e-06	8.97162e-10
R-HSA-3232118	SUMOylation of transcription factors	1.98915	1.68714e-06	1.1091e-09
R-HSA-450341	Activation of the AP-1 family of transcription factors	1.62749	2.08256e-06	1.36904e-09
R-HSA-114604	GPVI-mediated activation cascade	3.07414	9.73051e-06	6.3967e-09
R-HSA-156711	Polo-like kinase mediated events	1.80832	2.05486e-05	1.35083e-08
R-HSA-69205	G1/S-Specific Transcription	1.80832	4.17676e-05	2.74575e-08
R-HSA-113510	E2F mediated regulation of DNA replication	1.80832	4.17676e-05	2.74575e-08
R-HSA-2122947	NOTCH1 Intracellular Domain Regulates Transcription	2.71248	4.84007e-05	3.1818e-08
R-HSA-198323	AKT phosphorylates targets in the cytosol	1.62749	5.21912e-05	3.43097e-08
R-HSA-5213460	RIPK1-mediated regulated necrosis	1.62749	0.000116539	7.6611e-08
R-HSA-75158	TRAIL signaling	1.26582	0.000143038	9.4031e-08
R-HSA-69563	p53-Dependent G1 DNA Damage Response	1.26582	0.000143038	9.4031e-08
R-HSA-5685938	HDR through Single Strand Annealing (SSA)	2.35081	0.000165081	1.08522e-07
R-HSA-5637810	Constitutive Signaling by EGFRvIII	1.62749	0.000238984	1.57105e-07
R-HSA-5673001	RAF/MAP kinase cascade	3.9783	0.000285658	1.87788e-07
R-HSA-5693616	Presynaptic phase of homologous DNA pairing and strand exchange	2.35081	0.000318387	2.09304e-07
R-HSA-381340	Transcriptional regulation of white adipocyte differentiation	3.25497	0.000323853	2.12897e-07
R-HSA-4420097	VEGFA-VEGFR2 Pathway	2.89331	0.000331848	2.18152e-07
R-HSA-2173789	TGF-beta receptor signaling activates SMADs	1.44665	0.000662465	4.35496e-07
R-HSA-5693607	Processing of DNA double-strand break ends	3.4358	0.0017306	1.13768e-06
R-HSA-1236382	Constitutive Signaling by Ligand-Responsive EGFR Cancer Variants	1.62749	0.00235482	1.54804e-06
R-HSA-69473	G2/M DNA damage checkpoint	3.07414	0.0041496	2.72794e-06
R-HSA-2644606	Constitutive Signaling by NOTCH1 PEST Domain Mutants	2.53165	0.00441314	2.9012e-06
R-HSA-2894862	Constitutive Signaling by NOTCH1 HD+PEST Domain Mutants	2.53165	0.00441314	2.9012e-06
R-HSA-5621575	CD209 (DC-SIGN) signaling	1.62749	0.00580758	3.81792e-06
R-HSA-383280	Nuclear Receptor transcription pathway	2.35081	0.00752106	4.94441e-06
R-HSA-3315487	SMAD2/3 MH2 Domain Mutants in Cancer	1.08499	0.00843759	5.54697e-06
R-HSA-912631	Regulation of signaling by CBL	1.62749	0.00873493	5.74245e-06

## Sheet: Table S7
Table S7. Pathway enrichment analysis of k=9 of communities and their associated weights
PATH_NAME	PathRankScorem	N Community	PathGeneScorem	PathScorem	Community
p53 signaling pathway	0.721087	4	0.611772	0.602802	2, 4, 9, 10
Cell cycle	0.701191	6	0.584168	0.594575	2, 4, 7, 8, 9, 13
FoxO signaling pathway	0.587825	7	0.499012	0.577789	2, 7, 8, 10, 11, 12, 13
Prolactin signaling pathway	0.60311	4	0.498841	0.573962	2, 8, 10, 12
ErbB signaling pathway	0.578943	5	0.473586	0.564977	2, 10, 11, 12, 13
Central carbon metabolism in cancer	0.578943	5	0.471987	0.564022	2, 10, 11, 12, 13
TGF-beta signaling pathway	0.599281	4	0.461323	0.552857	2, 6, 7, 8
Pathways in cancer	0.614888	12	0.455309	0.545587	2, 3, 4, 5, 6, 7, 8, 9, 10, 11, 12, 13
VEGF signaling pathway	0.529699	4	0.409157	0.535834	2, 10, 11, 12
Adherens junction	0.546203	8	0.412543	0.534473	2, 3, 6, 7, 8, 10, 11, 12
Proteoglycans in cancer	0.578943	5	0.423263	0.534117	2, 10, 11, 12, 13
HIF-1 signaling pathway	0.590421	9	0.423287	0.531565	2, 5, 6, 7, 8, 10, 11, 12, 13
Choline metabolism in cancer	0.529699	4	0.394143	0.525912	2, 10, 11, 12
Thyroid hormone signaling pathway	0.590886	8	0.411507	0.524013	1, 2, 3, 5, 6, 7, 10, 13
TNF signaling pathway	0.697221	4	0.451137	0.523471	2, 5, 8, 13
NOD-like receptor signaling pathway	0.702905	3	0.451429	0.522259	2, 8, 13
Osteoclast differentiation	0.57922	5	0.400955	0.519791	2, 8, 11, 12, 13
Focal adhesion	0.578943	5	0.3986	0.518322	2, 10, 11, 12, 13
Progesterone-mediated oocyte maturation	0.658223	1	0.426799	0.518277	2
Apoptosis	0.71643	7	0.444657	0.51505	2, 4, 5, 8, 9, 10, 13
Neurotrophin signaling pathway	0.595814	6	0.398783	0.514774	2, 5, 10, 11, 12, 13
Fc epsilon RI signaling pathway	0.529699	4	0.376684	0.514131	2, 10, 11, 12
MicroRNAs in cancer	0.677328	7	0.417489	0.508194	2, 4, 8, 9, 10, 12, 13
mTOR signaling pathway	0.665705	2	0.405614	0.503557	2, 10
B cell receptor signaling pathway	0.607066	7	0.383163	0.502181	2, 5, 8, 10, 11, 12, 13
T cell receptor signaling pathway	0.595814	6	0.375023	0.499204	2, 5, 10, 11, 12, 13
Signaling pathways regulating pluripotency of stem cells	0.628447	4	0.384113	0.498183	2, 10, 12, 13
Estrogen signaling pathway	0.661269	5	0.394874	0.497837	2, 5, 6, 10, 13
NF-kappa B signaling pathway	0.658223	1	0.385372	0.492482	2
Sphingolipid signaling pathway	0.578943	5	0.354598	0.488877	2, 10, 11, 12, 13
Leukocyte transendothelial migration	0.393692	2	0.305395	0.487539	11, 12
Toll-like receptor signaling pathway	0.717071	2	0.395857	0.485819	2, 13
PI3K-Akt signaling pathway	0.640978	8	0.367132	0.48438	2, 4, 5, 9, 10, 11, 12, 13
Ras signaling pathway	0.578943	5	0.338233	0.477463	2, 10, 11, 12, 13
Bacterial invasion of epithelial cells	0.486858	3	0.308246	0.473014	10, 11, 12
MAPK signaling pathway	0.607066	7	0.339248	0.472528	2, 5, 8, 10, 11, 12, 13
Wnt signaling pathway	0.606539	5	0.33753	0.471436	2, 3, 5, 12, 13
Chemokine signaling pathway	0.558673	5	0.306846	0.458604	2, 8, 10, 11, 12
Rap1 signaling pathway	0.578943	5	0.30871	0.456149	2, 10, 11, 12, 13
AMPK signaling pathway	0.658223	1	0.325363	0.452517	2
Regulation of actin cytoskeleton	0.486858	3	0.280329	0.451086	10, 11, 12
RIG-I-like receptor signaling pathway	0.674572	1	0.327603	0.450739	8
Hippo signaling pathway	0.717071	2	0.337327	0.448467	2, 13
Natural killer cell mediated cytotoxicity	0.486858	3	0.274766	0.446588	10, 11, 12
Insulin resistance	0.702905	3	0.328073	0.445222	2, 8, 13
Oocyte meiosis	0.658223	1	0.305771	0.438681	2
cAMP signaling pathway	0.596045	6	0.282152	0.43296	2, 5, 8, 11, 12, 13
Insulin signaling pathway	0.665705	2	0.294552	0.429114	2, 10
Cytokine-cytokine receptor interaction	0.77592	1	0.262232	0.384265	13

## Sheet: Table S8
Table S8. Classification of essential, active and inert genes based on the DRIVE project
Gene symbol	% OS DRIVE	Gene classification
VCP	100	2
MAD2L1	71.4286	2
POLA1	75	2
NEDD8	85.7143	2
TRRAP	100	2
RBX1	75	2
COPS5	50	2
RAD51	71.4286	2
PCNA	87.5	2
NCL	42.8571	1
FAU	71.4286	2
AURKB	50	2
TFDP1	62.5	2
EWSR1	75	2
YY1	50	2
MYBL2	62.5	2
YBX1	75	2
BCL2L1	25	1
CCND1	50	2
XRCC6	42.8571	1
TPX2	25	1
TOPBP1	42.8571	1
PLK1	0	0
CDC42	62.5	2
WEE1	37.5	1
RRM2	28.5714	1
CDK1	25	1
ITGAV	42.8571	1
MCL1	37.5	1
UBE2I	42.8571	1
LEF1	0	0
BRCA1	50	2
MCM2	25	1
PRIM1	14.2857	1
KRAS	0	0
ATR	37.5	1
NPM1	28.5714	1
CTCF	50	2
COPS3	28.5714	1
CDC25B	12.5	1
TOP1	28.5714	1
CHEK1	14.2857	1
CDC14B	14.2857	1
MCM7	0	0
ZNF148	12.5	1
RFC1	28.5714	1
CCNA2	14.2857	1
SMARCA4	0	0
NFKBIA	14.2857	1
GATA1	12.5	1
MTOR	12.5	1
PPP2CA	14.2857	1
RELA	12.5	1
WIF1	14.2857	1
SP3	0	0
TOP2A	25	1
PIK3CA	12.5	1
CCNB3	28.5714	1
MUS81	14.2857	1
GNL3	14.2857	1
CTNNB1	0	0
RACGAP1	14.2857	1
E2F3	12.5	1
RFWD2	0	0
BIRC5	12.5	1
RNF40	0	0
CCND3	0	0
HSP90B1	12.5	1
MEN1	12.5	1
ITGB1	0	0
FOXM1	12.5	1
HNF4A	0	0
TP63	0	0
PPARG	0	0
BCAR1	12.5	1
SP1	0	0
SMARCB1	12.5	1
CDK2	12.5	1
CXCL12	12.5	1
RAC1	0	0
MYC	12.5	1
GAB2	0	0
GADD45A	0	0
EP300	0	0
CDK4	37.5	1
SERPINB2	0	0
LRP5	0	0
ARID1A	0	0
DDX5	0	0
ECT2	12.5	1
HES1	0	0
PRKDC	12.5	1
NTRK1	0	0
CCNE1	12.5	1
SMARCE1	25	1
PTK2	0	0
MCM5	0	0
CEBPA	0	0
HRAS	12.5	1
GSTP1	0	0
PPP1CA	0	0
ZEB1	0	0
FZR1	0	0
SMARCA2	0	0
CDC25A	14.2857	1
IGF1R	12.5	1
RBL2	0	0
EIF2AK2	0	0
PRKRA	0	0
SATB1	0	0
SHC1	0	0
MDM2	12.5	1
GLI1	12.5	1
DNMT1	0	0
HDAC3	0	0
ATF4	0	0
RHOA	12.5	1
RBBP7	0	0
FGFR1	0	0
WRN	0	0
IL6	0	0
MAPK1	0	0
NOTCH1	0	0
RING1	0	0
MAP2K1	0	0
FOSL1	0	0
CHFR	14.2857	1
WT1	0	0
CAV1	0	0
MMP2	0	0
EGFR	0	0
FASN	0	0
MNAT1	0	0
RAF1	14.2857	1
RUNX2	0	0
JUN	0	0
CDK6	0	0
CTBP1	0	0
SMAD5	12.5	1
AATF	0	0
CUL4A	0	0
CCNB1	0	0
HSP90AB1	0	0
CCNE2	28.5714	1
DAXX	0	0
MDM4	12.5	1
GLI2	0	0
RBBP8	0	0
PPM1D	0	0
RUNX1	0	0
ESRRB	0	0
FOXA1	0	0
FADD	0	0
E2F1	0	0
ERBB2	0	0
PELP1	0	0
CDH11	0	0
MLH1	0	0
FLI1	37.5	1
ID2	12.5	1
STK11	0	0
FOXO1	12.5	1
FOXP1	0	0
CDC20	0	0
SKP2	0	0
MAPK3	0	0
AKT1	12.5	1
SRF	0	0
CKS1B	0	0
SMAD4	0	0
BLM	0	0
CCND2	0	0
HBP1	0	0
AURKA	0	0
TFAP2C	0	0
DDIT3	0	0
BIRC2	0	0
BCL2	0	0
PDGFRB	0	0
TNFSF10	0	0
PIK3CD	0	0
TNFRSF11B	0	0
PIK3CB	0	0
XIAP	0	0
PPP2R2A	0	0
SUZ12	0	0
SOX2	0	0
BHLHE41	0	0
RECQL4	0	0
PSMD10	0	0
SET	0	0
CREBBP	0	0
AHR	0	0
MTAP	12.5	1
PAX2	0	0
CDH1	0	0
BARD1	0	0
CFLAR	0	0
PHLDA2	0	0
ZBTB16	0	0
HSP90AA1	0	0
TOPORS	0	0
STAT3	12.5	1
TP53BP1	0	0
CREB1	0	0
MECOM	0	0
NCOA6	0	0
TCF3	12.5	1
MYOD1	0	0
CITED2	0	0
EZR	0	0
ETV5	0	0
ESR1	0	0
NFKB1	0	0
CEBPB	0	0
EED	0	0
ETV1	0	0
TFDP2	0	0
IKBKB	0	0
CD44	0	0
CSNK2A2	0	0
FYN	0	0
ERCC1	0	0
MET	0	0
E2F2	0	0
CUX1	0	0
ABL1	0	0
JUND	0	0
NR3C1	0	0
CABLES1	0	0
TGFBR1	0	0
SMAD7	0	0
MYCN	0	0
SPI1	0	0
CCNA1	0	0
MAPK8	0	0
PDGFRA	0	0
DUSP1	0	0
CRK	0	0
GRM4	0	0
KCNMA1	0	0
KIT	0	0
MAPK10	0	0
SUMO1	0	0
S100A2	0	0
SPHK1	0	0
TP53	0	0
PARP1	0	0
TWIST1	0	0
EZH2	12.5	1
CDK9	0	0
JUNB	0	0
KLF4	0	0
PAX3	0	0
CHUK	0	0
TGM2	0	0
RBBP4	0	0
SATB2	0	0
FBXW7	0	0
IGF2BP3	0	0
ASF1A	0	0
WWOX	0	0
MAPK9	0	0
BRCA2	0	0
FGF2	0	0
TAF15	0	0
PIK3R1	0	0
PIAS1	0	0
BAD	0	0
EGF	0	0
KLF6	0	0
EGR1	0	0
ERG	0	0
FOS	0	0
CEBPD	0	0
HMGB1	0	0
RB1CC1	0	0
THBS1	0	0
SUV39H1	0	0
HDAC4	0	0
MTA1	0	0
VIM	0	0
PAK1	0	0
ATF1	12.5	1
SOX9	0	0
HDAC1	0	0
MTA2	0	0
MST1R	0	0
BIRC7	0	0
PRDM1	0	0
ETV4	0	0
ETS1	0	0
ESRRA	0	0
GSC	0	0
MORF4L1	0	0
MYT1	0	0
NCOA3	0	0
ABCB1	0	0
VEGFA	0	0
CXCR4	0	0
PIK3R3	0	0
NBN	0	0
HGF	0	0
FRK	0	0
EPHA2	0	0
BAG1	0	0
CREG1	0	0
FAS	0	0
RHOBTB2	0	0
IL6R	0	0
GSK3B	0	0
CDK5	0	0
TSSK1B	0	0
SMO	0	0
TRIP11	0	0
TNF	0	0
FLT1	0	0
TP73	0	0
ATF2	0	0
MMP9	0	0
AR	0	0
STAT1	0	0
BMP4	0	0
TFAP2A	0	0
SPP1	0	0
FOSB	0	0
PAX5	0	0
VDR	0	0
HIPK2	0	0
CDKN2B	0	0
SIRT1	0	0
STK4	0	0
GATA2	0	0
KPNA2	0	0
ARID3B	0	0
TBX5	0	0
STAT5A	0	0
RARA	0	0
MAP3K7	0	0
PLAU	0	0
SLC29A1	0	0
MINA	0	0
HIC1	0	0
CARM1	0	0
TGFBR2	0	0
FOXO3	0	0
RB1	0	0
CHEK2	0	0
CDKN1A	0	0
CDKN2A	0	0
PRDM2	0	0
E2F4	0	0
NR1I2	0	0
HIF1A	0	0
PTGS2	0	0
ATM	0	0
PML	0	0
CBX4	0	0
DHFR	0	0
CDKN1B	0	0
BMP2	0	0
IGF1	0	0
ROCK1	0	0
CCNG1	0	0
CDKN2C	0	0
OS9	0	0
BAX	0	0
APEX1	0	0
CYP3A4	0	0
ING1	0	0
E2F6	0	0
CDC25C	0	0
SMAD1	0	0
SMAD2	0	0
FOLR1	0	0
PLK3	0	0
SLC19A1	0	0
PTTG1	0	0
TERT	0	0
ATF3	0	0
SMAD3	0	0
PDGFB	0	0
CSNK2A1	0	0
ELF1	0	0
MDC1	0	0
ERBB4	0	0
CXCL6	0	0
ELK1	0	0
NOV	0	0
KDM5B	0	0
ING4	0	0
KLF10	0	0
PPARD	0	0
ROR2	0	0
PHB	0	0
KAT2B	0	0
TSC1	0	0
CASP9	0	0
RRM2B	0	0
RAD9A	0	0
SOX4	0	0
PTEN	0	0
ALDH1A1	0	0
MSH2	0	0
PDGFA	0	0
CCL2	0	0
COL1A1	0	0
NOTCH4	0	0
TNFRSF10B	0	0
CABLES2	0	0
MAPK14	0	0
HMGA2	0	0
MAPK7	0	0
FGFR3	0	0
TNFRSF10A	0	0
XBP1	0	0
KDM5A	0	0
ING2	0	0
ATAD2	0	0
MAP2K4	0	0
KCNH1	0	0
SYK	0	0
BIRC3	0	0
BBC3	0	0
CCNT2	0	0
ZEB2	0	0
CCNH	0	0
PRKCH	0	0
DKK1	0	0
PIK3CG	0	0
TGFB1	0	0
ENC1	0	0
SQSTM1	0	0
WNT5A	0	0
CDKN2D	0	0
HDAC11	0	0
TRIM27	0	0
GJA1	0	0
CYR61	0	0
BCL6	0	0
NR4A1	0	0
FOXP3	0	0
EPAS1	0	0
TGFB2	0	0
APAF1	0	0
WHSC1	0	0
NOTCH2	0	0
GDF15	0	0
WNT1	0	0
RPS6KA2	0	0
ETS2	0	0
OSM	0	0
BMP7	0	0
SHH	0	0
NR0B1	0	0
IL1B	0	0
CBL	0	0
HDAC5	0	0
AKT3	0	0
MAP3K5	0	0
SIX1	0	0
Note: Gene classification corresponds to essential genes (2), active genes (1) and inert genes (0).

## Sheet: Table S9
Table S9. OncoPPi nodes present in the OS integrated network
Protein 1	Protein 2	Essentiality
HGF	SRC	0.9182
HGF	MYC	0.900212
CTNNB1	SRC	0.880337
CTNNB1	HGF	0.876647
SRC	AKT1	0.851135
HGF	SOS1	0.84359
CTNNB1	EGFR	0.828687
CTNNB1	JUN	0.81917
HGF	CDC42	0.794057
RHOA	AKT1	0.78916
CTNNB1	RHOA	0.787473
EGFR	SRC	0.786585
SOS1	SRC	0.786343
SOS1	AKT1	0.776525
HGF	PTPN11	0.774467
MYC	SMAD4	0.77366
RAC1	CTNNB1	0.77199
PIK3CA	SRC	0.755323
PIK3R1	SRC	0.753167
AKT1	MDM2	0.747352
CTNNB1	FOS	0.74639
PIK3CA	AKT1	0.745502
PIK3R1	AKT1	0.743348
RAC1	AKT1	0.74226
JAK1	AKT1	0.741663
AR	CTNNB1	0.741
CTNNB1	HDAC1	0.74022
CDC42	CTNNB1	0.740117
GAB1	HGF	0.736827
CTNNB1	PTPN11	0.73252
JAK2	SOS1	0.730207
JAK2	SRC	0.72713
ESR1	SRC	0.719707
AR	SRC	0.717723
PTPN11	SRC	0.717215
JUN	SMAD4	0.715542
RHOA	SOS1	0.71287
EGFR	SOS1	0.711975
CTNNA1	HGF	0.710987
CBL	HGF	0.710313
ESR1	AKT1	0.709885
HGF	MAPK8	0.709803
PTPN11	AKT1	0.707395
MDM2	TP53	0.705197
MAX	SMAD4	0.703793
SRC	STAT3	0.697943
CDH1	HGF	0.693793
RAC1	RHOA	0.69342
CTNNB1	EGF	0.692877
PIK3R1	RHOA	0.689593
AKT1	MTOR	0.68541
HSP90AA1	SRC	0.68283
JAK1	RHOA	0.681013
PIK3CA	SOS1	0.680713
GAB1	SRC	0.679575
EGFR	PIK3R1	0.678798
PIK3R1	SOS1	0.678558
PIK3CA	RHOA	0.678177
HGF	INPP5D	0.67778
EGFR	RAC1	0.67771
SOS1	RAC1	0.67747
JAK1	SOS1	0.67687
AKT1	RAF1	0.673635
JAK2	PIK3CA	0.673363
AKT1	HSP90AA1	0.67301
SRC	NFKB1	0.672658
EGF	SRC	0.671415
HGF	HRAS	0.670843
RHOA	FOS	0.66782
JAK2	PIK3R1	0.666443
AKT1	NFKB1	0.662837
JAK2	FOS	0.66185
HDAC1	SMAD4	0.660928
FOS	SMAD4	0.660053
CTNNA1	CTNNB1	0.660043
HDAC1	JUN	0.654127
RHOA	PTPN11	0.653947
CTNNA1	SRC	0.653735
FOS	JUN	0.65325
SRC	MAPK8	0.652552
HGF	BCAR1	0.6506
SMAD7	CTNNB1	0.650483
ESR1	SMAD4	0.650405
AR	SMAD4	0.648417
JAK1	JAK2	0.647757
PIK3CA	PIK3R1	0.64754
PIK3CA	RAC1	0.646447
EGFR	STAT3	0.646297
JAK1	PIK3CA	0.64585
ESR1	SOS1	0.6451
PIK3R1	RAC1	0.644295
HGF	MET	0.64404
LCK	AKT1	0.64392
JAK1	PIK3R1	0.643695
ESR1	JUN	0.6436
EGFR	PTPN11	0.64285
PTPN11	SOS1	0.642605
PTPN1	HGF	0.642598
HDAC1	MAX	0.642378
CDH1	CTNNB1	0.642213
AR	JUN	0.641617
HGF	LATS2	0.640435
KDR	SRC	0.639427
HGF	PLCG1	0.637045
JUN	STAT3	0.636783
CDH1	SRC	0.636543
HGF	PLAUR	0.636475
HGF	STK11	0.635082
NOTCH1	CTNNB1	0.634903
SHC1	AKT1	0.634038
HSP90AA1	RHOA	0.632483
TGFBR1	CTNNB1	0.631923
CDC42	RAC1	0.627935
HDAC1	MDM2	0.626452
ITGB1	SRC	0.62522
CTNNB1	KDR	0.62514
FYN	CTNNB1	0.623977
JAK2	PTPN11	0.621973
TGFBR2	CTNNB1	0.62098
EGFR	MTOR	0.62086
SOS1	MTOR	0.620622
CTNNB1	CCND1	0.61945
JAK2	GAB1	0.61787
CRK	HGF	0.617765
EPHA2	HGF	0.61763
SRC	HRAS	0.61679
HGF	MAP2K6	0.614515
ESR1	PIK3CA	0.61408
AR	MDM2	0.613942
AR	PIK3CA	0.612093
ESR1	PIK3R1	0.61192
PIK3CA	PTPN11	0.611585
PDGFB	AKT1	0.61089
AR	PIK3R1	0.60994
MYC	SP1	0.609487
PIK3R1	PTPN11	0.609433
SOS1	STAT3	0.60905
EGFR	HSP90AA1	0.608463
CTBP1	CTNNB1	0.60775
JAK1	PTPN11	0.607742
MYC	ITGB1	0.607232
FYN	SRC	0.606078
EGFR	GAB1	0.605208
GAB1	SOS1	0.604967
ITGAV	SRC	0.603355
HGF	MAP2K5	0.603267
IL2RG	AKT1	0.602147
SMAD4	TFDP1	0.599465
ITGB3	SRC	0.598768
FOS	HDAC1	0.598635
HGF	PLAU	0.598228
EGF	EGFR	0.597043
JAK2	STAT3	0.59688
EGF	SOS1	0.596805
BCAR1	SRC	0.593348
CTNNB1	MET	0.593213
AURKA	AKT1	0.5927
IL2RG	RHOA	0.592445
RBBP4	SMAD4	0.591823
PDGFRB	AKT1	0.590885
AKT1	MAPK14	0.59002
LCK	RHOA	0.589673
PIK3CA	MTOR	0.589597
RAC1	STAT3	0.589597
ESR1	HDAC1	0.588985
ESR1	FOS	0.588108
EGFR	STAT1	0.588017
CTNNB1	TRRAP	0.587473
PIK3R1	MTOR	0.587445
AR	HDAC1	0.587002
MET	SRC	0.58679
SRC	NFKBIA	0.586753
CTNNB1	CCND2	0.58645
PIK3R1	STAT3	0.585777
PTPN1	SRC	0.585348
SRC	SYK	0.585072
AURKA	MYC	0.58453
MYC	TRRAP	0.583477
SRC	RELA	0.582265
CTNNA1	RHOA	0.58147
MYC	ERBB2	0.581295
JAK2	NFKB1	0.581017
GFRA1	CTNNB1	0.580823
BRCA1	MYC	0.580813
AKT1	ARNT	0.579873
PLCG1	SRC	0.579793
AKT1	IKBKG	0.579697
HDAC2	TP53	0.579617
CTNNA1	EGFR	0.579368
PLAUR	SRC	0.579222
LCK	SOS1	0.579133
CBL	EGFR	0.578695
CBL	SOS1	0.57845
SRC	GFRA1	0.5778
JAK1	STAT3	0.577193
RBBP4	RBBP7	0.576917
RHOA	SHC1	0.576763
MAPK8	JUN	0.576448
AKT1	PTPN1	0.575525
AKT1	MAP3K7	0.575125
TFDP1	TP53	0.574427
PIK3CA	STAT3	0.574357
GAB1	PIK3CA	0.573945
AKT1	LATS2	0.573365
MAX	RBBP4	0.573272
SMAD4	SMAD7	0.572028
GAB1	PIK3R1	0.571793
ARNT	MYC	0.571705
IL2	AKT1	0.571355
CDC42	MTOR	0.571087
JAK3	AKT1	0.57103
GAB1	RAC1	0.570703
CTNNB1	EPHA2	0.570643
SHC1	SOS1	0.569248
SP1	TP53	0.56824
AKT1	STK11	0.568013
AKT1	MAP2K3	0.567775
IL2RA	AKT1	0.567752
CTNNB1	IGF1	0.56761
AKT1	RPS6KB1	0.567418
HDAC1	RAN	0.56705
NFKB1	PIK3CA	0.567028
JAK2	CBL	0.56538
JUN	SMAD7	0.565222
LATS2	MYC	0.565198
NFKB1	PIK3R1	0.564872
FOS	STAT3	0.563997
CDH1	RHOA	0.563643
EGF	RAC1	0.56254
CDH1	EGFR	0.56217
AURKA	TP53	0.561903
AKT1	PRKCZ	0.561405
HDAC2	SMAD4	0.561207
CRK	SRC	0.560515
EPHA2	SRC	0.56038
JAK2	STAT1	0.56037
RBBP4	SAP30	0.560063
AKT1	RASSF1	0.559927
MAP2K3	MYC	0.559605
IL2RB	AKT1	0.559442
JAK2	LCK	0.55867
SMAD4	SP1	0.55817
SRC	CAV1	0.55785
SRC	IGF1	0.557605
CTNNB1	TCF7L2	0.55721
CRKL	HGF	0.556815
RASA1	SRC	0.555095
MYC	RASSF1	0.55424
CTNNB1	EP300	0.55308
HIF1A	MYC	0.553042
ATR	SRC	0.552983
JAK1	STAT1	0.552915
MYC	CCND2	0.55202
INPP5D	JAK2	0.5518
JUN	SP1	0.55137
JAK2	SHC1	0.55129
MAX	ERBB2	0.551005
ITGB1	EGFR	0.550855
AKT1	EPHA2	0.550558
PTPN11	STAT3	0.550127
PTPN6	CTNNB1	0.549913
SMAD2	SMAD4	0.54966
SMAD4	TGFBR1	0.54955
CREB1	MYC	0.548432
AKT1	FOXO1	0.5484
LCK	PIK3CA	0.54811
CTNNA1	PIK3CA	0.548105
HGS	HGF	0.547717
CBL	PIK3CA	0.54743
YAP1	CTNNB1	0.546887
CTNNB1	DLG1	0.546727
KDR	RHOA	0.54657
PDGFB	SOS1	0.5461
LCK	PIK3R1	0.545957
CTNNA1	PIK3R1	0.54595
INPP5D	SOS1	0.545922
ATM	TP53	0.545573
AKT1	IKBKB	0.545517
FYN	RHOA	0.545403
MAPK14	TP53	0.545393
CBL	PIK3R1	0.545275
CTNNA1	RAC1	0.544865
JAK1	LCK	0.54427
MTOR	STAT3	0.5437
HGF	RAPGEF1	0.543685
JAK1	CBL	0.543588
HDAC2	MAX	0.54265
SMAD4	TGFBR2	0.541992
CTNNB1	IGF1R	0.54143
PLAU	SRC	0.540975
MAX	SP1	0.53962
AR	HSP90AA1	0.539602
JUN	TCF7L2	0.538693
AKT1	TRAF6	0.53852
PDPK1	SRC	0.538453
PIK3CA	SHC1	0.538225
AKT1	PDGFRA	0.538217
HDAC1	TFDP1	0.53805
CTNNB1	RUVBL2	0.53777
MAX	ITGB1	0.537362
CTNNB1	NCOA2	0.53704
IL2RG	JAK1	0.536977
SRC	IGF1R	0.53677
AKT1	MAP2K5	0.536192
PIK3R1	SHC1	0.536072
GAB1	PTPN11	0.535842
GSK3B	CTNNB1	0.535667
PDGFB	JAK2	0.534927
AKT1	MAP3K5	0.534623
JAK1	SHC1	0.534385
PTK2B	SRC	0.53422
HES1	JAK2	0.533533
HDAC3	MYC	0.533007
NCOA2	SRC	0.532822
MYC	PDGFRA	0.53253
CDH1	PIK3CA	0.53091
PSEN1	CTNNB1	0.530723
RBBP4	SAP18	0.530657
AKT1	NF2	0.530408
HDAC1	RBBP4	0.530408
ITGAV	RHOA	0.529713
CDC42	CTNNA1	0.529593
CTNNB1	TLE1	0.52918
CBL	CDC42	0.528918
GDNF	CTNNB1	0.52879
CDH1	PIK3R1	0.528757
AKT1	PDPK1	0.528628
PPP2CA	MYC	0.528282
MAP2K5	MYC	0.528025
CTBP1	SMAD4	0.52797
SRC	MAP2K1	0.527948
EGF	PTPN11	0.527675
RAC1	CDH1	0.527667
RAB5A	CTNNB1	0.526897
JUN	CCND1	0.526385
AKT1	ITGB2	0.526378
PDGFRB	SOS1	0.526097
EP300	MYC	0.525918
AKT1	MLST8	0.525903
CTNNB1	LRP6	0.525053
EPS15	HGF	0.524613
MAPK14	JUN	0.523735
ITGB3	RHOA	0.52331
BRCA1	TP53	0.523
AKT1	CDK4	0.522652
AKT1	INS	0.52265
SRC	GDNF	0.52263
CDH2	CTNNB1	0.52256
IRS1	SOS1	0.522447
MYC	NF2	0.52224
PTPRJ	HGF	0.521752
CHD4	RBBP4	0.521593
FASLG	SRC	0.52157
VLDLR	AKT1	0.521545
HIF1A	TP53	0.521333
SRC	STAT5A	0.520893
CTNNB1	IQGAP1	0.52057
ARNT	SMAD4	0.520393
AKT1	GSK3B	0.520097
MAX	TRRAP	0.519343
PTPN11	STAT1	0.518652
BCAR1	RHOA	0.518607
RHOA	PTPN1	0.51818
FAS	SRC	0.517615
HSP90AA1	MTOR	0.51711
FN1	SRC	0.517027
BRCA1	MAX	0.51668
ITGB1	RAC1	0.516345
SRC	RAB5A	0.515922
ITGA6	AKT1	0.515792
PDGFB	PIK3CA	0.515077
IL2RG	SOS1	0.51423
MYC	NCL	0.514153
AKT1	FGFR4	0.514103
ARNT	JUN	0.513587
AXIN1	CTNNB1	0.513143
PDGFB	PIK3R1	0.512925
INPP5D	PIK3R1	0.512748
CDC42	CDH1	0.512397
SRC	IQGAP1	0.512305
JAK3	RHOA	0.512303
MET	SOS1	0.512182
GSK3B	MYC	0.51193
PDGFB	RAC1	0.511837
INPP5D	JAK1	0.51106
HGF	PAK4	0.511023
EGFR	PTPN1	0.510977
AKT1	CDK6	0.51087
HDAC1	SMAD7	0.51061
EGF	STAT3	0.51049
IL2	RHOA	0.510443
IL2RG	PIK3CA	0.51016
LCK	PTPN11	0.510005
CTNNA1	PTPN11	0.51
SH3KBP1	HGF	0.50976
FOS	SMAD7	0.509733
RAN	NFKB1	0.509478
MAPK8	AR	0.509325
ABL1	CTNNB1	0.50896
SMAD4	STK11	0.50853
ERBB3	AKT1	0.508345
MYC	RUVBL2	0.508245
PDGFRB	JAK2	0.508087
IL2RG	PIK3R1	0.508037
ATM	MDM2	0.508035
MYC	ITGA6	0.507625
JUN	RB1	0.507023
MTOR	NFKB1	0.506935
IL2	SOS1	0.50657
TP53	CAV1	0.506563
AKT1	CHUK	0.506425
JAK3	SOS1	0.506245
FGFR4	MYC	0.505933
EGF	MTOR	0.50569
SRC	VAV2	0.505593
APC	CTNNB1	0.50551
RBBP7	SMAD4	0.505472
EGFR	PLCG1	0.505428
SMO	AKT1	0.504977
MYC	ZBTB17	0.504947
AKT1	ITGAM	0.504678
JAK2	BCAR1	0.504657
CTNNB1	LRP5	0.504457
PTPN1	JAK2	0.503793
SAP30	SMAD4	0.503502
AKT1	NCOR2	0.50348
IL2RB	RHOA	0.503327
HGF	RANBP9	0.5033
AKT1	INSR	0.503232
GFRA1	SOS1	0.50319
IL2RA	SOS1	0.50296
JAK2	YWHAZ	0.50293
MAX	CCND2	0.502803
CDK6	MYC	0.502705
TP53	TRRAP	0.50187
HIF1A	SMAD4	0.50173
JUN	IL2RA	0.501465
YY1	TP53	0.501317
PRKCD	TP53	0.50064
FYN	PIK3CA	0.500445
ITGB4	AKT1	0.500147
PTPN11	SHC1	0.500123
